# Supplementary material for: Unpredictable environments lead to the evolution of parental neglect in birds
Source: Nat Commun. 2016 Mar 29;7:10985. doi: 10.1038/ncomms10985 (PMC4820566; doi:10.1038/ncomms10985)
Supplement: Supplementary Data 1 — Full data set used for meta-analyses, including citations and references for brood reduction strategy. [file ncomms10985-s2.xlsx]

## Sheet: Dataset for meta-analysis
Relationship between…	Species	Reference	Reduction strategy	Strategy reference	Environmental quality	Correlation coefficient	n	Study type	Chick comparison	Parent tested	Begging variable type	Signal mode	Condition measure	Feeding variable type	Test statistic reported	Test statistic type	Calculation of test statistic
Condition and begging	Accipiter gentilis	28	Whole Brood Survival	23	Normal	-0.87	15	obs	Continuous		Probability	Combo	Brood		F(3,11)=10.9	ANOVA	Paper calculated test statistic
Condition and begging	Aechmophorus occidentalis	190	Brood-Reducing	69	Normal	0.67	4	exp	Dichotomous		Probability	Posture	Size rank		Dominant 32/0; Subordinate 12/20	Odds ratio	I calculated from available data
Condition and begging	Aegolius funereus	121	Brood-Reducing	155	Good	-0.47	6	obs	Continuous		Probability	Audio	Condition		t(30.58)=-2.98	GLMM	Paper calculated test statistic
Condition and begging	Aegolius funereus	121	Brood-Reducing	155	Poor	0.23	5	obs	Continuous		Probability	Audio	Condition		t(31.91)=-1.35	GLMM	Paper calculated test statistic
Condition and begging	Aegolius funereus	121	Brood-Reducing	155	Poor	0.37	5	obs	Continuous		Probability	Audio	Condition		t(32.92)=2.29	GLMM	Paper calculated test statistic
Condition and begging	Aegolius funereus	121	Brood-Reducing	155	Good	-0.55	6	obs	Continuous		Probability	Audio	Condition		t(35.95)=-3.93	GLMM	Paper calculated test statistic
Condition and begging	Aegolius funereus	121	Brood-Reducing	155	Good	-0.33	6	obs	Continuous		Probability	Audio	Brood		t(45.68)=2.34	GLMM	Paper calculated test statistic
Condition and begging	Aegolius funereus	121	Brood-Reducing	155	Good	-0.18	6	obs	Continuous		Probability	Audio	Brood		t(56.54)=1.38	GLMM	Paper calculated test statistic
Condition and begging	Aegolius funereus	121	Brood-Reducing	155	Poor	0.28	5	obs	Continuous		Probability	Audio	Brood		t(56.71)=2.19	GLMM	Paper calculated test statistic
Condition and begging	Aegolius funereus	121	Brood-Reducing	155	Poor	0.27	5	obs	Continuous		Probability	Audio	Brood		t(58.78)=2.11	GLMM	Paper calculated test statistic
Condition and begging	Agelaius phoeniceus	123	Brood-Reducing	19	Normal	-0.149	18	obs	Continuous		Continuous	Combo	Weight		r=-0.149	Partial correlation	Paper calculated test statistic
Condition and begging	Agelaius phoeniceus	123	Brood-Reducing	19	Normal	-0.171	18	obs	Continuous		Continuous	Combo	Condition		r=-0.171	Partial correlation	Paper calculated test statistic
Condition and begging	Agelaius phoeniceus	123	Brood-Reducing	19	Normal	-0.201	18	obs	Continuous		Continuous	Combo	Condition		r=-0.201	Partial correlation	Paper calculated test statistic
Condition and begging	Agelaius phoeniceus	123	Brood-Reducing	19	Normal	0.108	18	obs	Continuous		Continuous	Combo	Condition		r=0.108	Partial correlation	Paper calculated test statistic
Condition and begging	Agelaius phoeniceus	123	Brood-Reducing	19	Normal	0.175	18	obs	Continuous		Continuous	Combo	Weight		r=0.175	Partial correlation	Paper calculated test statistic
Condition and begging	Agelaius phoeniceus	123	Brood-Reducing	19	Normal	0.178	18	obs	Continuous		Continuous	Combo	Condition		r=0.178	Partial correlation	Paper calculated test statistic
Condition and begging	Anthus pratensis	91	Whole Brood Survival	50	Normal	-0.91	10	obs	Continuous		Continuous	Audio	Condition		tau=-0.733	Kendall's tau	Paper calculated test statistic
Condition and begging	Apus pallidus	162	Brood-Reducing	85	Normal	-0.06	12	obs	Continuous		Continuous	Combo	Size rank		H=0.052	Kruskal-Wallis test	Paper calculated test statistic
Condition and begging	Casmerodius albus	199	Brood-Reducing	93	Normal	0.62	15	obs	Continuous		Continuous	Posture	Size rank		Large 37.8%±3.0% (vs. random 33%)	Means and SD	Paper calculated test statistic
Condition and begging	Cinclus mexicanus	173	Whole Brood Survival	167	Normal	-0.41	39	obs	Continuous		Continuous	Combo	Weight		χ2(1)=6.4	GLMM	Paper calculated test statistic
Condition and begging	Cinclus mexicanus	173	Whole Brood Survival	167	Normal	0.02	39	obs	Continuous		Continuous	Combo	Size rank		χ2(1)=0.01	GLMM	Paper calculated test statistic
Condition and begging	Cyanopica cyanus	164	Whole Brood Survival	25	Normal	0.26	11	exp	Continuous		Probability	Audio	Condition		F(1,22)=2.73	ANOVA	Paper calculated test statistic
Condition and begging	Cyanopica cyanus	164	Whole Brood Survival	25	Normal	-0.49	11	exp	Dichotomous		Probability	Audio	Condition		t(11)=-2.87	T-Test	Paper calculated test statistic
Condition and begging	Egretta garzetta	106	Brood-Reducing	66	Normal	0.54	1	obs	Continuous		Continuous	Posture	Size rank		χ2(1)=1.18	Chi-Squared	I calculated from available data
Condition and begging	Egretta garzetta	106	Brood-Reducing	66	Poor	0.99	1	obs	Continuous		Continuous	Posture	Size rank		χ2(1)=420	Chi-Squared	I calculated from available data
Condition and begging	Eremophila alpestris	53	Whole Brood Survival	30	Normal	-0.05	12	obs	Dichotomous		Continuous	Posture	Size rank		A chick 2.23±0.52; B chick 2.18±0.57	Means and SD	I calculated from available data
Condition and begging	Eremophila alpestris	53	Whole Brood Survival	30	Normal	-0.04	12	obs	Dichotomous		Continuous	Posture	Size rank		A chick 6.48±3.2; B chick 6.95±7.0	Means and SD	I calculated from available data
Condition and begging	Eremophila alpestris	53	Whole Brood Survival	30	Normal	-0.14	13	obs	Dichotomous		Continuous	Posture	Size rank		A chick 2.23±0.61; C chick 2.05±0.67	Means and SD	I calculated from available data
Condition and begging	Eremophila alpestris	53	Whole Brood Survival	30	Normal	0.01	13	obs	Dichotomous		Continuous	Posture	Size rank		A chick 6.56±10.53; C chick 6.38±13.8	Means and SD	I calculated from available data
Condition and begging	Erythropygia galactotes	180	Whole Brood Survival	94	Normal	0.43	10	obs	Continuous		Continuous	Posture	Weight		F(2,18)=2.00	ANOVA	Paper calculated test statistic
Condition and begging	Erythropygia galactotes	180	Whole Brood Survival	94	Normal	0.45	10	obs	Continuous		Continuous	Posture	Weight		F(2,18)=2.30	ANOVA	Paper calculated test statistic
Condition and begging	Eudyptes pachyrhynchus	261	Brood-Reducing	144	Normal	0.16	5	obs	Dichotomous		Continuous	Combo	Size rank		t(10)=-0.508	T-Test	Paper calculated test statistic
Condition and begging	Falco tinnunculus	64	Whole Brood Survival	89	Normal	-0.09	29	obs	Continuous		Continuous	Combo	Weight		F(1,111)=0.95	LMM	Paper calculated test statistic
Condition and begging	Falco tinnunculus	64	Whole Brood Survival	89	Normal	-0.29	29	obs	Continuous		Continuous	Combo	Brood		F(1,111)=9.89	LMM	Paper calculated test statistic
Condition and begging	Ficedula hypoleuca	31	Whole Brood Survival	81	Normal	-0.06	53	exp	Continuous		Continuous	Posture	Health		Ectoparasites 1.149±0.636 ; No ectoparasites 0.741±0.376	Means and SD	Paper calculated test statistic
Condition and begging	Ficedula hypoleuca	80	Brood-Reducing	42	Normal	-0.63	24	exp	Continuous		Continuous	Posture	Brood		F(1,22)=14.54	GLMM	Paper calculated test statistic
Condition and begging	Ficedula hypoleuca	82	Brood-Reducing	41	Normal	0.13	6	obs	Continuous		Continuous	Posture	Size rank		r(s) average=-0.123	Spearman correlation	Paper calculated test statistic
Condition and begging	Ficedula hypoleuca	82	Brood-Reducing	41	Poor	-0.19	5	exp	Continuous		Continuous	Posture	Size rank		r(s) average=-0.186	Spearman correlation	Paper calculated test statistic
Condition and begging	Ficedula hypoleuca	248	Brood-Reducing	141	Normal	0.01	24	exp	Dichotomous		Probability	Posture	Size rank		A chick 22%; B chick 21%	Odds ratio	I calculated from available data
Condition and begging	Ficedula hypoleuca	303	Whole Brood Survival	170	Normal	-0.02	21	exp	Continuous		Continuous	Posture	Brood		U=1.50	Mann-Whitney U	Paper calculated test statistic
Condition and begging	Ficedula hypoleuca	303	Whole Brood Survival	170	Normal	-0.61	21	exp	Continuous		Continuous	Posture	Brood		U=34.00	Mann-Whitney U	Paper calculated test statistic
Condition and begging	Ficedula hypoleuca	303	Whole Brood Survival	170	Normal	-0.37	31	exp	Continuous		Continuous	Posture	Brood		U=45	Mann-Whitney U	Paper calculated test statistic
Condition and begging	Ficedula hypoleuca	303	Whole Brood Survival	170	Normal	-0.83	21	exp	Continuous		Continuous	Posture	Brood		U=46.00	Mann-Whitney U	Paper calculated test statistic
Condition and begging	Ficedula hypoleuca	303	Whole Brood Survival	170	Normal	-0.51	31	exp	Continuous		Continuous	Posture	Brood		U=62	Mann-Whitney U	Paper calculated test statistic
Condition and begging	Ficedula hypoleuca	303	Whole Brood Survival	170	Normal	-0.54	31	exp	Continuous		Continuous	Audio	Brood		U=65	Mann-Whitney U	Paper calculated test statistic
Condition and begging	Ficedula hypoleuca	303	Whole Brood Survival	170	Normal	-0.57	31	exp	Continuous		Continuous	Audio	Brood		U=69	Mann-Whitney U	Paper calculated test statistic
Condition and begging	Ficedula hypoleuca	304	Brood-Reducing	41	Normal	-0.25	30	exp	Dichotomous		Continuous	Combo	Size rank		F(1,104)=6.87	ANOVA	Paper calculated test statistic
Condition and begging	Forpus passerinus	27	Brood-Reducing	14	Good	-0.24	10	exp	Continuous		Continuous	Posture	Brood		eta=0.06	ANOVA	Paper calculated test statistic
Condition and begging	Forpus passerinus	27	Brood-Reducing	14	Poor	-0.62	9	exp	Continuous		Continuous	Posture	Brood		eta=0.29	ANOVA	Paper calculated test statistic
Condition and begging	Gallinula chloropus	138	Whole Brood Survival	169	Normal	-0.54	18	obs	Dichotomous		Continuous	Posture	Size rank		Large 2.11±2.08, Small 5.17±2.62	Means and SD	Paper calculated test statistic
Condition and begging	Geospiza fuliginosa	191	Brood-Reducing	63	Normal	0.23	14	exp	Continuous		Continuous	Posture	Health		χ2(1)=0.76	Chi-Squared	Paper calculated test statistic
Condition and begging	Geospiza fuliginosa	191	Brood-Reducing	63	Normal	0.74	14	exp	Continuous		Continuous	Posture	Health		r=-0.74	Pearson's correlation	Paper calculated test statistic
Condition and begging	Geospiza fuliginosa	191	Brood-Reducing	63	Normal	0.86	14	exp	Continuous		Continuous	Posture	Health		r=-0.86	Pearson's correlation	Paper calculated test statistic
Condition and begging	Haematopus bachmani	86	Brood-Reducing	46	Normal	0.89	4	obs	Dichotomous		Continuous	Posture	Size rank		χ2(1)=30.42	Chi-Squared	Paper calculated test statistic
Condition and begging	Hirundo rustica	19	Whole Brood Survival	130	Normal	-0.5	34	exp	Continuous		Continuous	Posture	Weight		F(1,112)=36.44	GLMM	Paper calculated test statistic
Condition and begging	Hirundo rustica	19	Whole Brood Survival	130	Normal	-0.14	34	exp	Continuous		Continuous	Posture	Condition		t(112)=-1.49	GLMM	Paper calculated test statistic
Condition and begging	Hirundo rustica	19	Whole Brood Survival	130	Normal	-0.48	34	exp	Continuous		Continuous	Posture	Condition		t(112)=-5.75	GLMM	Paper calculated test statistic
Condition and begging	Hirundo rustica	20	Whole Brood Survival	130	Normal	-0.22	42	exp	Continuous		Continuous	Audio	Weight		F(1,55.3)=2.86	ANOVA	Paper calculated test statistic
Condition and begging	Hirundo rustica	20	Whole Brood Survival	130	Normal	-0.06	42	exp	Continuous		Continuous	Audio	Weight		F(1,57.2)=0.24	ANOVA	Paper calculated test statistic
Condition and begging	Hirundo rustica	20	Whole Brood Survival	130	Normal	0.06	42	exp	Continuous		Continuous	Audio	Weight		F(1,71.6)=0.26	ANOVA	Paper calculated test statistic
Condition and begging	Hirundo rustica	152	Whole Brood Survival	78	Normal	-0.44	11	obs	Continuous		Continuous	Posture	Size rank		F(1,17)=4.146	ANOVA	Paper calculated test statistic
Condition and begging	Hirundo rustica	218	Whole Brood Survival	122	Normal	-0.23	39	exp	Continuous		Continuous	Posture	Health		χ2(1)=4.570	LMM	Paper calculated test statistic
Condition and begging	Hirundo rustica	227	Whole Brood Survival	130	Normal	0.28	22	exp	Continuous		Continuous	Audio	Brood		F(1,54)=4.43	ANOVA	Paper calculated test statistic
Condition and begging	Hirundo rustica	227	Whole Brood Survival	130	Normal	0.03	22	exp	Continuous		Continuous	Audio	Health		F=0.60	Hotelling's test	Paper calculated test statistic
Condition and begging	Hirundo rustica	227	Whole Brood Survival	130	Normal	-0.1	22	exp	Continuous		Continuous	Audio	Condition		F=2.33	Hotelling's test	Paper calculated test statistic
Condition and begging	Hirundo rustica	227	Whole Brood Survival	130	Normal	0.43	22	exp	Continuous		Continuous	Audio	Condition		t(21)=-2.20	T-Test	Paper calculated test statistic
Condition and begging	Hirundo rustica	227	Whole Brood Survival	130	Normal	0.24	22	exp	Continuous		Continuous	Audio	Weight		t(21)=-2.36	T-Test	Paper calculated test statistic
Condition and begging	Hirundo rustica	230	Whole Brood Survival	130	Normal	-0.21	26	obs	Continuous		Continuous	Posture	Size rank		z=1.07	Wilcoxon matched pairs sign test	Paper calculated test statistic
Condition and begging	Hirundo rustica	230	Whole Brood Survival	130	Normal	-0.42	26	obs	Continuous		Continuous	Posture	Size rank		z=2.13	Wilcoxon matched pairs sign test	Paper calculated test statistic
Condition and begging	Hirundo rustica	232	Whole Brood Survival	130	Good	-0.12	13	exp	Continuous		Continuous	Posture	Health		z=0.45	Wilcoxon matched pairs sign test	Paper calculated test statistic
Condition and begging	Hirundo rustica	232	Whole Brood Survival	130	Good	-0.23	24	exp	Continuous		Continuous	Posture	Health		z=1.11	Wilcoxon matched pairs sign test	Paper calculated test statistic
Condition and begging	Hirundo rustica	232	Whole Brood Survival	130	Normal	-0.08	31	exp	Continuous		Continuous	Posture	Health		Control 0.12±0.38; SRBC-treated 0.20±0.64	Means and SD	I calculated from estimated data
Condition and begging	Hirundo rustica	232	Whole Brood Survival	130	Poor	0.26	26	exp	Continuous		Continuous	Posture	Health		z=1.34	Wilcoxon matched pairs sign test	Paper calculated test statistic
Condition and begging	Hirundo rustica	232	Whole Brood Survival	130	Poor	-0.26	27	exp	Continuous		Continuous	Posture	Health		z=1.38	Wilcoxon matched pairs sign test	Paper calculated test statistic
Condition and begging	Larus delawarensis	105	Brood-Reducing	112	Normal	-0.75	19	exp	Dichotomous		Continuous	Audio	Condition		F(1,18)=23.55	ANOVA	Paper calculated test statistic
Condition and begging	Larus delawarensis	105	Brood-Reducing	112	Normal	-0.43	19	exp	Dichotomous		Continuous	Audio	Condition		F(1,18)=4.04	ANOVA	Paper calculated test statistic
Condition and begging	Larus delawarensis	105	Brood-Reducing	112	Normal	-0.92	19	exp	Dichotomous		Continuous	Posture	Condition		F(1,18)=93.93	ANOVA	Paper calculated test statistic
Condition and begging	Larus glaucescens	98	Brood-Reducing	53	Normal	0.28	8	exp	Continuous		Continuous	Audio	Brood		brood size : calls (1:7, 2:5, 3:8, 4:3.75, 5:7, 6:6.7) -- grouped normal and Large broods parately and oompared	Means and SD	Paper calculated test statistic
Condition and begging	Larus michahellis	21	Whole Brood Survival	127	Normal	-0.26	91	exp	Continuous		Continuous	Posture	Weight		F(1,157)=10.94	LMM	Paper calculated test statistic
Condition and begging	Larus michahellis	21	Whole Brood Survival	127	Normal	-0.1	91	exp	Continuous		Continuous	Posture	Size rank		F(2,119)=0.61	LMM	Paper calculated test statistic
Condition and begging	Larus michahellis	116	Whole Brood Survival	127	Normal	-0.17	72	exp	Continuous		Continuous	Audio	Condition		F(1,164.4)=4.85	GLMM	Paper calculated test statistic
Condition and begging	Larus michahellis	116	Whole Brood Survival	127	Normal	-0.18	72	exp	Continuous		Continuous	Posture	Condition		F(1,170)=5.69	GLMM	Paper calculated test statistic
Condition and begging	Larus michahellis	116	Whole Brood Survival	127	Normal	-0.22	72	exp	Continuous		Continuous	Posture	Brood		F(1,170)=8.50	GLMM	Paper calculated test statistic
Condition and begging	Larus michahellis	116	Whole Brood Survival	127	Normal	-0.33	72	exp	Continuous		Continuous	Audio	Size rank		F(2,113.3)=6.72	GLMM	Paper calculated test statistic
Condition and begging	Larus michahellis	187	Whole Brood Survival	127	Normal	-0.17	22	exp	Continuous		Continuous	Posture	Weight		F(1,21)=0.61	GLMM	Paper calculated test statistic
Condition and begging	Larus michahellis	187	Whole Brood Survival	127	Normal	-0.26	22	exp	Continuous		Continuous	Audio	Weight		F(1,21)=1.5	GLMM	Paper calculated test statistic
Condition and begging	Larus michahellis	287	Whole Brood Survival	127	Normal	-0.02	18	exp	Continuous		Continuous	Posture	Weight		F(1,35)=0.01	GLMM	Paper calculated test statistic
Condition and begging	Larus michahellis	287	Whole Brood Survival	127	Normal	0.15	18	exp	Continuous		Continuous	Audio	Weight		F(1,35)=0.86	GLMM	Paper calculated test statistic
Condition and begging	Larus michahellis	287	Whole Brood Survival	127	Normal	-0.26	18	exp	Continuous		Continuous	Audio	Brood		F(1,35)=2.5	GLMM	Paper calculated test statistic
Condition and begging	Larus michahellis	287	Whole Brood Survival	127	Normal	0.36	18	exp	Continuous		Continuous	Posture	Brood		F(1,35)=5.13	GLMM	Paper calculated test statistic
Condition and begging	Larus michahellis	287	Whole Brood Survival	127	Normal	-0.11	18	exp	Continuous		Continuous	Audio	Size rank		F(2,35)=0.21	GLMM	Paper calculated test statistic
Condition and begging	Larus michahellis	287	Whole Brood Survival	127	Normal	-0.18	18	exp	Continuous		Continuous	Posture	Size rank		F(2,35)=0.62	GLMM	Paper calculated test statistic
Condition and begging	Larus ridibundus	12	Brood-Reducing	32	Normal	-0.22	5	obs	Dichotomous		Continuous	Combo	Size rank		Estimated from Figure 2	Odds ratio	I calculated from estimated data
Condition and begging	Larus ridibundus	12	Brood-Reducing	32	Normal	-0.04	5	obs	Dichotomous		Continuous	Combo	Size rank		Estimated from Figure 2	Odds ratio	I calculated from estimated data
Condition and begging	Larus ridibundus	12	Brood-Reducing	32	Normal	-0.13	5	obs	Dichotomous		Continuous	Combo	Size rank		Estimated from Figure 2	Odds ratio	I calculated from estimated data
Condition and begging	Luscinia svecica	251	Brood-Reducing	143	Normal	-0.001	20	exp	Continuous		Continuous	Audio	Size rank		F(1,18)=0.003	ANOVA	Paper calculated test statistic
Condition and begging	Luscinia svecica	251	Brood-Reducing	143	Normal	-0.05	20	exp	Continuous		Continuous	Audio	Size rank		F(1,18)=0.052	ANOVA	Paper calculated test statistic
Condition and begging	Luscinia svecica	251	Brood-Reducing	143	Normal	0.42	20	exp	Continuous		Continuous	Audio	Size rank		F(1,18)=3.96	ANOVA	Paper calculated test statistic
Condition and begging	Luscinia svecica	251	Brood-Reducing	143	Normal	-0.54	20	exp	Continuous		Continuous	Audio	Size rank		F(1,18)=7.55	ANOVA	Paper calculated test statistic
Condition and begging	Luscinia svecica	251	Brood-Reducing	143	Normal	-0.16	10	exp	Continuous		Continuous	Audio	Size rank		nior -0.079±0.14 ; Junior -0.13±0.17	Means and SD	I calculated from estimated data
Condition and begging	Luscinia svecica	251	Brood-Reducing	143	Normal	0.31	10	exp	Continuous		Continuous	Audio	Size rank		nior 0.15±0.09 ; Junior 0.22±0.12	Means and SD	I calculated from estimated data
Condition and begging	Luscinia svecica	251	Brood-Reducing	143	Normal	-0.05	10	exp	Continuous		Continuous	Audio	Size rank		nior 10.4±0.95 ; Junior 10.5±1.1	Means and SD	I calculated from estimated data
Condition and begging	Luscinia svecica	251	Brood-Reducing	143	Normal	-0.35	10	exp	Continuous		Continuous	Audio	Size rank		nior 2.5±0.08; Junior 2.56±0.08	Means and SD	I calculated from estimated data
Condition and begging	Luscinia svecica	251	Brood-Reducing	143	Normal	0.15	10	exp	Continuous		Continuous	Audio	Size rank		nior 2.6±0.13 ; Junior 2.56±0.13	Means and SD	I calculated from estimated data
Condition and begging	Luscinia svecica	251	Brood-Reducing	143	Normal	0.65	10	exp	Continuous		Continuous	Audio	Size rank		nior 88.7±2.7; Junior 82.7±4.0	Means and SD	I calculated from estimated data
Condition and begging	Luscinia svecica	251	Brood-Reducing	143	Normal	0.41	10	exp	Continuous		Continuous	Audio	Size rank		nior 89.3±2.0; Junior 87.3±2.3	Means and SD	I calculated from estimated data
Condition and begging	Luscinia svecica	251	Brood-Reducing	143	Normal	-0.88	10	exp	Continuous		Continuous	Audio	Size rank		nior 9.1±0.67 ; Junior 11.8±0.76	Means and SD	I calculated from estimated data
Condition and begging	Luscinia svecica	253	Brood-Reducing	143	Normal	-0.04	19	exp	Dichotomous		Continuous	Posture	Size rank		F(1,36)=0.056	ANOVA	Paper calculated test statistic
Condition and begging	Luscinia svecica	253	Brood-Reducing	143	Normal	0.29	19	exp	Dichotomous		Continuous	Posture	Size rank		F(1,36)=3.31	ANOVA	Paper calculated test statistic
Condition and begging	Luscinia svecica	253	Brood-Reducing	143	Normal	-0.3	19	exp	Dichotomous		Continuous	Posture	Size rank		F(1,36)=3.56	ANOVA	Paper calculated test statistic
Condition and begging	Luscinia svecica	253	Brood-Reducing	143	Normal	0.34	19	exp	Dichotomous		Continuous	Posture	Size rank		F(1,36)=4.77	ANOVA	Paper calculated test statistic
Condition and begging	Luscinia svecica	253	Brood-Reducing	143	Normal	0.43	19	exp	Dichotomous		Continuous	Posture	Size rank		F(1,36)=8.16	ANOVA	Paper calculated test statistic
Condition and begging	Megascops asio	102	Brood-Reducing	38	Normal	-0.37	6	obs	Continuous		Continuous	Audio	Size rank		B chick 0.34; A chick 0.64	T-Test	I calculated from estimated data
Condition and begging	Megascops asio	102	Brood-Reducing	38	Normal	-0.16	6	obs	Continuous		Continuous	Audio	Size rank		B chick 0.43±0.36; A chick 0.55±0.36	T-Test	I calculated from estimated data
Condition and begging	Megascops asio	102	Brood-Reducing	38	Normal	0.13	6	obs	Continuous		Continuous	Posture	Size rank		B chick 0.54±0.36; A chick 0.44±0.36	T-Test	I calculated from estimated data
Condition and begging	Megascops asio	102	Brood-Reducing	38	Normal	-0.43	6	obs	Continuous		Continuous	Audio	Size rank		B chick 0.33; A chick 0.68	T-Test	I calculated from estimated data
Condition and begging	Melopsittacus undulatus	262	Brood-Reducing	145	Normal	-0.04	16	obs	Continuous		Continuous	Combo	Weight		r=0.04	Pearson's correlation	Paper calculated test statistic
Condition and begging	Parus caeruleus	46	Whole Brood Survival	84	Normal	0.17	22	exp	Dichotomous		Continuous	Posture	Size rank		F(1,64.1)=2.72	LMM	Paper calculated test statistic
Condition and begging	Parus caeruleus	46	Whole Brood Survival	84	Normal	0.08	22	exp	Dichotomous		Continuous	Posture	Size rank		F(1,88)=0.59	LMM	Paper calculated test statistic
Condition and begging	Parus caeruleus	47	Whole Brood Survival	84	Normal	0.05	22	exp	Dichotomous		Continuous	Posture	Size rank		F(1,118)=0.29	LMM	Paper calculated test statistic
Condition and begging	Parus caeruleus	47	Whole Brood Survival	84	Normal	0	22	exp	Dichotomous		Continuous	Posture	Size rank		F(1,147)=0.00	LMM	Paper calculated test statistic
Condition and begging	Parus major	33	Brood-Reducing	104	Normal	-0.42	30	exp	Continuous		Continuous	Combo	Health		t(29)=2.45	T-Test	Paper calculated test statistic
Condition and begging	Parus major	234	Brood-Reducing	6	Normal	0.906	20	exp	Continuous		Continuous	Audio	Weight		r=0.906	Pearson's correlation	Paper calculated test statistic
Condition and begging	Parus major	234	Brood-Reducing	6	Normal	0.93	20	exp	Continuous		Continuous	Audio	Weight		r=0.930	Pearson's correlation	Paper calculated test statistic
Condition and begging	Parus major	274	Brood-Reducing	104	Normal	-0.05	18	exp	Continuous		Continuous	Posture	Brood		F(1,15)=0.04	ANOVA	Paper calculated test statistic
Condition and begging	Parus major	274	Brood-Reducing	104	Normal	-0.2	18	exp	Continuous		Continuous	Posture	Weight		F(1,96)=4.1	ANOVA	Paper calculated test statistic
Condition and begging	Parus monticolus	243	Whole Brood Survival	150	Normal	-0.04	12	obs	Dichotomous		Continuous	Posture	Size rank		t(1,304)=-0.69	LMM	Paper calculated test statistic
Condition and begging	Parus monticolus	243	Whole Brood Survival	150	Normal	-0.1	12	obs	Continuous		Continuous	Posture	Brood		t(1,306)=1.74	LMM	Paper calculated test statistic
Condition and begging	Parus monticolus	272	Whole Brood Survival	150	Normal	0.34	11	obs	Continuous		Continuous	Combo	Size rank		coefficient=-0.066	LMM	I calculated from estimated data
Condition and begging	Passer domesticus	150	Brood-Reducing	161	Normal	0.05	32	exp	Continuous		Continuous	Posture	Weight		F(1,72)=0.19	GLMM	Paper calculated test statistic
Condition and begging	Passer domesticus	151	Brood-Reducing	161	Normal	0.01	33	exp	Continuous		Continuous	Posture	Weight		F(1,98)=0.02	GLMM	Paper calculated test statistic
Condition and begging	Passer hispaniolensis	165	Whole Brood Survival	87	Normal	-0.19	16	exp	Dichotomous		Probability	Audio	Condition		t(15)=-0.737	T-Test	Paper calculated test statistic
Condition and begging	Passerina cyanea	43	Whole Brood Survival	108	Normal	-0.69	16	obs	Dichotomous		Continuous	Combo	Health		F(1,15)=13.8	ANOVA	Paper calculated test statistic
Condition and begging	Passerina cyanea	43	Whole Brood Survival	108	Normal	-0.55	16	obs	Dichotomous		Continuous	Combo	Health		F(1,27)=11.8	ANOVA	Paper calculated test statistic
Condition and begging	Passerina cyanea	43	Whole Brood Survival	108	Normal	-0.77	16	obs	Dichotomous		Continuous	Combo	Health		F(1,35)=52.5	ANOVA	Paper calculated test statistic
Condition and begging	Phoenicurus phoenicurus	207	Whole Brood Survival	109	Normal	0.17	10	obs	Continuous		Continuous	Posture	Weight		r(s)=-0.16	Spearman correlation	Paper calculated test statistic
Condition and begging	Phoenicurus phoenicurus	207	Whole Brood Survival	109	Normal	0.07	10	obs	Continuous		Probability	Posture	Weight		r(s)=0.07	Spearman correlation	Paper calculated test statistic
Condition and begging	Pica pica	131	Brood-Reducing	70	Good	-0.05	6	obs	Continuous		Continuous	Posture	Brood		F(1,133)=0.39	ANOVA	Paper calculated test statistic
Condition and begging	Pica pica	131	Brood-Reducing	70	Normal	-0.06	6	obs	Continuous		Continuous	Posture	Brood		F(1,266)=1.04	ANOVA	Paper calculated test statistic
Condition and begging	Pica pica	131	Brood-Reducing	70	Poor	-0.03	6	obs	Continuous		Continuous	Posture	Brood		F(1,98)=0.08	ANOVA	Paper calculated test statistic
Condition and begging	Pica pica	167	Brood-Reducing	114	Normal	0.04	11	exp	Continuous		Probability	Combo	Weight		coefficient 0.02, z=1.12	GLMM	Paper calculated test statistic
Condition and begging	Pica pica	167	Brood-Reducing	114	Normal	-0.05	25	exp	Continuous		Continuous	Posture	Weight		z=-0.91	GLMM	Paper calculated test statistic
Condition and begging	Pica pica	167	Brood-Reducing	114	Normal	-0.05	25	exp	Continuous		Continuous	Audio	Weight		z=-0.94	GLMM	Paper calculated test statistic
Condition and begging	Pica pica	167	Brood-Reducing	114	Normal	0.11	25	exp	Continuous		Probability	Combo	Weight		z=-2.12	GLMM	Paper calculated test statistic
Condition and begging	Pica pica	181	Brood-Reducing	114	Normal	0.15	11	obs	Continuous		Continuous	Posture	Size rank		Large 0.2±1.1; Small -0.2±1.4	Means and SD	I calculated from estimated data
Condition and begging	Pica pica	181	Brood-Reducing	114	Normal	0.34	11	obs	Continuous		Probability	Posture	Size rank		t(10)=1.13	T-Test	Paper calculated test statistic
Condition and begging	Platycercus elegans	125	Whole Brood Survival	64	Poor	-0.17	9	exp	Continuous		Continuous	Combo	Size rank		χ2(1)=1.9	Linear model	Paper calculated test statistic
Condition and begging	Platycercus elegans	125	Whole Brood Survival	64	Normal	-0.52	9	exp	Continuous		Continuous	Combo	Size rank		χ2(1)=19.3	Linear model	Paper calculated test statistic
Condition and begging	Podilymbus podiceps	68	Brood-Reducing	96	Normal	0.45	13	obs	Dichotomous		Continuous	Posture	Size rank		A chick 29; B chick 11	Odds ratio	I calculated from estimated data
Condition and begging	Riparia riparia	25	Brood-Reducing	12	Normal	-0.608	9	exp	Continuous		Continuous	Audio	Condition		r2=0.37	Linear model	Paper calculated test statistic
Condition and begging	Riparia riparia	25	Brood-Reducing	12	Normal	-0.728	9	exp	Continuous		Continuous	Audio	Condition		r2=0.53	Linear model	Paper calculated test statistic
Condition and begging	Rissa tridactyla	23	Brood-Reducing	52	Poor	0.26	9	obs	Dichotomous		Continuous	Combo	Size rank		A chick 1.96±1.07; B chick 1.30±1.32	Wilcoxon paired sign test	Paper calculated test statistic
Condition and begging	Rissa tridactyla	117	Brood-Reducing	52	Good	-0.74	6	exp	Continuous		Continuous	Combo	Brood		1 chick 0.50±0.02; 2 chick 0.55±0.02	Means and SD	I calculated from estimated data
Condition and begging	Rissa tridactyla	172	Brood-Reducing	92	Normal	0.55	62	exp	Dichotomous		Continuous	Posture	Size rank		coefficient=-0.06	Generalised linear model	Paper calculated test statistic
Condition and begging	Rissa tridactyla	177	Brood-Reducing	52	Good	-0.07	22	exp	Continuous		Continuous	Combo	Condition		r(s)=-0.07	Spearman correlation	Paper calculated test statistic
Condition and begging	Rissa tridactyla	177	Brood-Reducing	52	Poor	0.65	13	exp	Continuous		Continuous	Combo	Condition		r(s)=0.63	Spearman correlation	Paper calculated test statistic
Condition and begging	Serinus canaria	26	Whole Brood Survival	159	Normal	-0.12	29	exp	Continuous		Continuous	Posture	Weight		Wald=0.98	LMM	Paper calculated test statistic
Condition and begging	Serinus canaria	26	Whole Brood Survival	159	Normal	-0.13	29	exp	Continuous		Continuous	Posture	Brood		Wald=1.03	LMM	Paper calculated test statistic
Condition and begging	Serinus canaria	26	Whole Brood Survival	159	Normal	-0.45	29	exp	Continuous		Continuous	Posture	Condition		Wald=12.69	LMM	Paper calculated test statistic
Condition and begging	Sialia sialis	260	Whole Brood Survival	43	Normal	-0.09	31	obs	Continuous		Continuous	Posture	Brood		F(1,27.7)=0.23	GLMM	Paper calculated test statistic
Condition and begging	Sialia sialis	260	Whole Brood Survival	43	Normal	-0.27	31	obs	Dichotomous		Continuous	Posture	Size Rank		F(1,66.5)=5.26	GLMM	Paper calculated test statistic
Condition and begging	Spheniscus demersus	239	Whole Brood Survival	134	Normal	-0.03	12	exp	Dichotomous		Continuous	Combo	Size rank		A chick 25.0±16.4; B chick 26.1±17.6	Means and SD	Paper calculated test statistic
Condition and begging	Spheniscus demersus	239	Whole Brood Survival	134	Normal	0.02	8	exp	Dichotomous		Continuous	Combo	Size rank		A chick 23.4±12.0; B chick 23.0±12.4	Means and SD	Paper calculated test statistic
Condition and begging	Spheniscus demersus	286	Whole Brood Survival	134	Normal	-0.42	8	obs	Continuous		Continuous	Combo	Size rank		A chick 250±50; B chick 375±180	Wilcoxon matched pairs sign test	I calculated from estimated data
Condition and begging	Spheniscus demersus	286	Whole Brood Survival	134	Normal	-0.2	12	obs	Continuous		Continuous	Combo	Size rank		A chick 300±100; B chick 425±425	Wilcoxon matched pairs sign test	I calculated from estimated data
Condition and begging	Spheniscus demersus	286	Whole Brood Survival	134	Normal	0.07	9	obs	Continuous		Continuous	Combo	Size rank		A chick 400±225; B chick 375±100	Wilcoxon matched pairs sign test	I calculated from estimated data
Condition and begging	Spheniscus demersus	286	Whole Brood Survival	134	Normal	-0.15	9	obs	Continuous		Continuous	Combo	Size rank		A chick 410±250; B chick 475±175	Wilcoxon matched pairs sign test	I calculated from estimated data
Condition and begging	Spizella pusilla	216	Whole Brood Survival	15	Normal	-0.29	24	exp	Continuous		Continuous	Posture	Health		poor: 3.54±2.0; good 2.34±1.9	Means and SD	I calculated from estimated data
Condition and begging	Sterna hirundo	257	Brood-Reducing	101	Normal	0.07	24	obs	Continuous		Continuous	Combo	Size rank		G=1.77	Goodness of fit G-test	Paper calculated test statistic
Condition and begging	Sterna hirundo	257	Brood-Reducing	101	Normal	0.09	24	obs	Continuous		Continuous	Combo	Size rank		G=3.14	Goodness of fit G-test	Paper calculated test statistic
Condition and begging	Sterna hirundo	257	Brood-Reducing	101	Normal	0.05	24	obs	Continuous		Continuous	Combo	Size rank		G=1.01	Goodness of fit G-test	Paper calculated test statistic
Condition and begging	Sterna hirundo	257	Brood-Reducing	101	Poor	0.3	11	obs	Continuous		Continuous	Combo	Size rank		G=11.51	Goodness of fit G-test	Paper calculated test statistic
Condition and begging	Sterna hirundo	257	Brood-Reducing	101	Poor	0.27	11	obs	Continuous		Continuous	Combo	Size rank		G=9.37	Goodness of fit G-test	Paper calculated test statistic
Condition and begging	Sterna hirundo	257	Brood-Reducing	101	Poor	0.3	11	obs	Continuous		Continuous	Combo	Size rank		G=11.37	Goodness of fit G-test	Paper calculated test statistic
Condition and begging	Strix aluco	233	Brood-Reducing	131	Normal	-0.65	20	exp	Continuous		Continuous	Audio	Brood		F(1,18)=13.20	GLMM	Paper calculated test statistic
Condition and begging	Strix aluco	233	Brood-Reducing	131	Normal	-0.62	30	exp	Continuous		Continuous	Audio	Brood		F(2,27)=8.35	GLMM	Paper calculated test statistic
Condition and begging	Sturnus vulgaris	39	Brood-Reducing	110	Normal	-0.69	5	exp	Dichotomous		Continuous	Combo	Size rank		F(1,8)=7.4	ANOVA	Paper calculated test statistic
Condition and begging	Sturnus vulgaris	39	Brood-Reducing	110	Normal	-0.51	5	exp	Dichotomous		Continuous	Combo	Size rank		t(4)=1.6641	T-Test	I calculated from estimated data
Condition and begging	Sturnus vulgaris	108	Brood-Reducing	110	Normal	-0.4	29	exp	Continuous		Continuous	Posture	Size rank		t(1,42)=-2.787	Linear model	Paper calculated test statistic
Condition and begging	Sturnus vulgaris	108	Brood-Reducing	110	Normal	-0.49	29	exp	Continuous		Continuous	Posture	Condition		t(1,42)=-3.656	Linear model	Paper calculated test statistic
Condition and begging	Sturnus vulgaris	108	Brood-Reducing	110	Normal	0.43	29	exp	Continuous		Continuous	Audio	Condition		t(1,42)=3.112	Linear model	Paper calculated test statistic
Condition and begging	Sturnus vulgaris	108	Brood-Reducing	110	Normal	0.45	29	exp	Continuous		Continuous	Audio	Size rank		t(1,42)=3.269	Linear model	Paper calculated test statistic
Condition and begging	Sula leucogaster	37	Brood-Reducing	133	Normal	0.04	5	obs	Dichotomous		Continuous	Combo	Size rank		Average difference (days 1-3): 0.078, 1.17	Means and SD	I calculated from estimated data
Condition and begging	Sula leucogaster	37	Brood-Reducing	133	Normal	-0.23	5	obs	Dichotomous		Continuous	Combo	Size rank		Average difference (days 1-15): -0.67, 1.75	Means and SD	I calculated from estimated data
Condition and begging	Sula nebouxii	2	Brood-Reducing	29	Normal	-0.16	38	obs	Dichotomous		Probability	Combo	Size rank		A more: 4; B more: 6; same 4	Odds ratio	I calculated from available data
Condition and begging	Sula nebouxii	51	Brood-Reducing	29	Good	-0.01	15	obs	Dichotomous		Continuous	Posture	Size rank		Means and estimated from Fig 2	Means and SD	I calculated from estimated data
Condition and begging	Sula nebouxii	51	Brood-Reducing	29	Good	-0.05	15	exp	Dichotomous		Continuous	Posture	Size rank		Means and estimated from Fig 2	Means and SD	I calculated from estimated data
Condition and begging	Sula nebouxii	51	Brood-Reducing	29	Poor	-0.6	8	exp	Dichotomous		Continuous	Posture	Size rank		Means and estimated from Fig 2	Means and SD	Paper calculated test statistic
Condition and begging	Sula nebouxii	51	Brood-Reducing	29	Normal	-0.92	8	obs	Dichotomous		Continuous	Posture	Size rank		Means and estimated from Fig 2	Means and SD	Paper calculated test statistic
Condition and begging	Sula nebouxii	51	Brood-Reducing	29	Poor	0.82	18	exp	Dichotomous		Continuous	Posture	Size rank		Means and estimated from Fig 2	Means and SD	Paper calculated test statistic
Condition and begging	Sula nebouxii	51	Brood-Reducing	29	Normal	0.58	18	obs	Dichotomous		Continuous	Posture	Size rank		Means and estimated from Fig 2	Means and SD	Paper calculated test statistic
Condition and begging	Sula nebouxii	52	Brood-Reducing	29	Normal	-0.41	6	obs	Dichotomous		Continuous	Combo	Size rank		niors 27.5±4.9; Juniors 31.9±4.5	Means and SD	I calculated from estimated data
Condition and begging	Sula nebouxii	285	Brood-Reducing	29	Normal	-0.45	17	exp	Dichotomous		Continuous	Combo	Size rank		Dominant 30.14±3.1; Subordinate 34.30±4.8	Means and SD	I calculated from available data
Condition and begging	Sula nebouxii	285	Brood-Reducing	29	Normal	0.39	17	exp	Dichotomous		Continuous	Combo	Size rank		Dominant 10.59±1.3; Subordinate 8.31±3.5	Means and SD	I calculated from available data
Condition and begging	Tachycineta bicolor	135	Brood-Reducing	168	Normal	-0.41	16	obs	Continuous		Continuous	Posture	Weight		F(1,39)=7.74	ANCOVA	Paper calculated test statistic
Condition and begging	Tachycineta bicolor	135	Brood-Reducing	168	Normal	-0.11	16	obs	Continuous		Continuous	Posture	Size rank		F(1,15)<0.20	ANOVA	Paper calculated test statistic
Condition and begging	Tachycineta bicolor	135	Brood-Reducing	168	Normal	-0.07	16	obs	Continuous		Probability	Posture	Size rank		F(1,15)=0.07	ANOVA	Paper calculated test statistic
Condition and begging	Tachycineta bicolor	140	Brood-Reducing	168	Normal	-0.21	57	exp	Continuous		Continuous	Posture	Size rank		F(1,43)=1.97	ANOVA	Paper calculated test statistic
Condition and begging	Tachycineta bicolor	140	Brood-Reducing	168	Normal	-0.28	57	exp	Continuous		Continuous	Posture	Brood		F(1,53)=4.49	ANOVA	Paper calculated test statistic
Condition and begging	Tachycineta bicolor	140	Brood-Reducing	168	Normal	-0.38	7	exp	Continuous		Continuous	Posture	Brood		t(6)=1.00	T-Test	Paper calculated test statistic
Condition and begging	Tachycineta bicolor	140	Brood-Reducing	168	Normal	-0.62	7	exp	Continuous		Continuous	Posture	Brood		t(6)=1.92	T-Test	Paper calculated test statistic
Condition and begging	Tachycineta bicolor	140	Brood-Reducing	168	Normal	-0.67	7	exp	Continuous		Continuous	Posture	Brood		t(6)=2.2	T-Test	Paper calculated test statistic
Condition and begging	Tachycineta bicolor	140	Brood-Reducing	168	Normal	-0.77	7	exp	Continuous		Continuous	Posture	Brood		t(6)=2.94	T-Test	Paper calculated test statistic
Condition and begging	Tachycineta bicolor	279	Brood-Reducing	168	Normal	-0.34	37	obs	Continuous		Continuous	Audio	Weight		r=-0.34	Pearson's correlation	Paper calculated test statistic
Condition and begging	Tachycineta bicolor	279	Brood-Reducing	168	Normal	-0.38	38	obs	Continuous		Continuous	Audio	Brood		r=0.38	Pearson's correlation	Paper calculated test statistic
Condition and begging	Tachycineta bicolor	298	Brood-Reducing	168	Normal	0.5	39	obs	Continuous		Continuous	Posture	Weight		F(38,112)=1.0	ANOVA	Paper calculated test statistic
Condition and begging	Taeniopygia guttata	77	Brood-Reducing	40	Normal	0.37	28	exp	Dichotomous		Continuous	Posture	Size rank		F(2,389.2)=30.4	GLMM	Paper calculated test statistic
Condition and begging	Taeniopygia guttata	78	Brood-Reducing	40	Normal	-0.86	15	exp	Continuous		Continuous	Posture	Brood		r=-0.86	Pearson's correlation	I calculated from estimated data
Condition and begging	Taeniopygia guttata	78	Brood-Reducing	40	Normal	0.91	13	exp	Continuous		Continuous	Posture	Brood		r=0.91	Pearson's correlation	I calculated from estimated data
Condition and begging	Taeniopygia guttata	122	Brood-Reducing	40	Normal	0.04	52	exp	Continuous		Continuous	Audio	Brood		Cohen's d=0.07	Linear model	Paper calculated test statistic
Condition and begging	Taeniopygia guttata	122	Brood-Reducing	40	Normal	0.14	52	exp	Continuous		Continuous	Audio	Brood		Cohen's d=0.29	Linear model	Paper calculated test statistic
Condition and begging	Taeniopygia guttata	122	Brood-Reducing	40	Normal	0.22	52	exp	Continuous		Continuous	Audio	Brood		Cohen's d=0.44	Linear model	Paper calculated test statistic
Condition and begging	Taeniopygia guttata	122	Brood-Reducing	40	Normal	0.28	52	exp	Continuous		Continuous	Audio	Brood		Cohen's d=0.59	Linear model	Paper calculated test statistic
Condition and begging	Taeniopygia guttata	122	Brood-Reducing	40	Normal	0.29	52	exp	Continuous		Continuous	Audio	Brood		Cohen's d=0.61	Linear model	Paper calculated test statistic
Condition and begging	Taeniopygia guttata	143	Brood-Reducing	73	Good	-0.27	6	exp	Dichotomous		Continuous	Audio	Condition		z=2.48	Wilcoxon matched pairs sign test	Paper calculated test statistic
Condition and begging	Taeniopygia guttata	160	Brood-Reducing	40	Good	-0.64	16	exp	Continuous		Continuous	Posture	Weight		r=-0.64	Pearson's correlation	I calculated from available data
Condition and begging	Taeniopygia guttata	160	Brood-Reducing	40	Good	0.02	12	exp	Continuous		Continuous	Posture	Weight		r=0.02	Pearson's correlation	I calculated from available data
Condition and begging	Taeniopygia guttata	225	Brood-Reducing	40	Poor	0.13	28	exp	Dichotomous		Continuous	Posture	Size rank		t(29)=0.72	T-Test	Paper calculated test statistic
Condition and begging	Taeniopygia guttata	225	Brood-Reducing	40	Poor	0.09	28	exp	Dichotomous		Continuous	Posture	Weight		t(30)=0.51	T-Test	Paper calculated test statistic
Condition and begging	Taeniopygia guttata	225	Brood-Reducing	40	Normal	0.13	28	exp	Continuous		Continuous	Posture	Weight		t(30)=0.72	T-Test	Paper calculated test statistic
Condition and begging	Taeniopygia guttata	225	Brood-Reducing	40	Good	-0.08	28	exp	Dichotomous		Continuous	Posture	Size rank		t(31)=0.46	T-Test	Paper calculated test statistic
Condition and begging	Taeniopygia guttata	225	Brood-Reducing	40	Normal	0.14	28	exp	Dichotomous		Continuous	Posture	Size rank		t(31)=0.80	T-Test	Paper calculated test statistic
Condition and begging	Thamnophilus atrinucha	276	Whole Brood Survival	153	Normal	-0.61	11	exp	Continuous		Continuous	Posture	Size rank		t(6)=1.89	T-Test	Paper calculated test statistic
Condition and begging	Toxostoma rufum	216	Whole Brood Survival	17	Normal	-0.44	29	exp	Continuous		Continuous	Posture	Health		Poor: 4.18±1.8; Good 2.36±1.9	Means and SD	I calculated from estimated data
Condition and begging	Turdus rufiventris	145	Brood-Reducing	74	Normal	-0.04	9	exp	Dichotomous		Continuous	Posture	Size rank		Junior 3.95±0.26 ; nior 3.89±0.18	Means and SD	I calculated from estimated data
Condition and begging	Turdus rufiventris	145	Brood-Reducing	74	Normal	-0.07	9	exp	Dichotomous		Continuous	Posture	Size rank		Junior 1.99±0.09 ; nior 2.03±0.09	Means and SD	I calculated from estimated data
Condition and begging	Tyto alba	49	Brood-Reducing	125	Normal	-0.34	43	exp	Dichotomous		Continuous	Audio	Size rank		F(1,94)=12.27	LMM	Paper calculated test statistic
Condition and begging	Tyto alba	49	Brood-Reducing	125	Normal	-0.22	43	exp	Dichotomous		Continuous	Audio	Size rank		F(1,94)=4.6	LMM	Paper calculated test statistic
Condition and begging	Tyto alba	49	Brood-Reducing	125	Normal	-0.23	43	exp	Dichotomous		Continuous	Audio	Size rank		F(1,94)=5.2	LMM	Paper calculated test statistic
Condition and begging	Tyto alba	49	Brood-Reducing	125	Normal	-0.3	43	exp	Dichotomous		Continuous	Audio	Size rank		F(1,94)=9.2	LMM	Paper calculated test statistic
Condition and begging	Tyto alba	50	Brood-Reducing	125	Normal	-0.28	50	exp	Dichotomous		Continuous	Audio	Size rank		t(49)=2.04	T-Test	Paper calculated test statistic
Condition and begging	Tyto alba	222	Brood-Reducing	125	Normal	-0.31	26	exp	Continuous		Continuous	Audio	Condition		F(1,22)=2.39	ANOVA	Paper calculated test statistic
Condition and begging	Tyto alba	223	Brood-Reducing	125	Poor	0.73	26	exp	Continuous		Continuous	Audio	Brood		t(13)=-3.85	T-Test	Paper calculated test statistic
Condition and begging	Tyto alba	223	Brood-Reducing	125	Good	0.64	26	exp	Continuous		Continuous	Audio	Brood		t(13)=3.01	T-Test	Paper calculated test statistic
Condition and begging	Xanthocephalus xanthocephalus	209	Brood-Reducing	117	Normal	-0.28	11	exp	Continuous		Continuous	Audio	Size rank		F(1,29)=2.62	ANOVA	Paper calculated test statistic
Condition and begging	Xanthocephalus xanthocephalus	209	Brood-Reducing	117	Normal	-0.51	11	exp	Continuous		Continuous	Posture	Size rank		F(1,30)=10.55	ANOVA	Paper calculated test statistic
Condition and begging	Xanthocephalus xanthocephalus	209	Brood-Reducing	117	Normal	-0.64	11	exp	Continuous		Continuous	Audio	Size rank		F(1,30)=20.47	ANOVA	Paper calculated test statistic
Condition and begging	Xanthocephalus xanthocephalus	209	Brood-Reducing	117	Normal	-0.32	11	exp	Continuous		Continuous	Audio	Size rank		F(1,30)=3.34	ANOVA	Paper calculated test statistic
Condition and begging	Xanthocephalus xanthocephalus	209	Brood-Reducing	117	Normal	-0.39	11	exp	Continuous		Continuous	Audio	Size rank		F(1,30)=5.45	ANOVA	Paper calculated test statistic
Condition and begging	Xanthocephalus xanthocephalus	209	Brood-Reducing	117	Normal	-0.4	11	exp	Continuous		Continuous	Audio	Size rank		F(1,30)=5.72	ANOVA	Paper calculated test statistic
Condition and begging	Xanthocephalus xanthocephalus	209	Brood-Reducing	117	Normal	-0.45	30	obs	Continuous		Continuous	Audio	Size rank		F(1,39)=9.86	ANOVA	Paper calculated test statistic
Condition and begging	Xanthocephalus xanthocephalus	209	Brood-Reducing	117	Normal	-0.45	30	obs	Continuous		Continuous	Audio	Size rank		F(1,40)=10.16	ANOVA	Paper calculated test statistic
Condition and begging	Xanthocephalus xanthocephalus	209	Brood-Reducing	117	Normal	-0.52	30	obs	Continuous		Continuous	Audio	Size rank		F(1,40)=14.86	ANOVA	Paper calculated test statistic
Condition and begging	Xanthocephalus xanthocephalus	209	Brood-Reducing	117	Normal	-0.52	30	obs	Continuous		Continuous	Audio	Size rank		F(1,40)=15.04	ANOVA	Paper calculated test statistic
Condition and begging	Xanthocephalus xanthocephalus	209	Brood-Reducing	117	Normal	0.22	30	obs	Continuous		Continuous	Audio	Size rank		F(1,40)=2.08	ANOVA	Paper calculated test statistic
Condition and begging	Xanthocephalus xanthocephalus	209	Brood-Reducing	117	Normal	-0.39	30	obs	Continuous		Continuous	Audio	Size rank		F(1,40)=7.06	ANOVA	Paper calculated test statistic
Condition and begging	Yuhina brunneiceps	241	Whole Brood Survival	135	Normal	-0.94	17	obs	Continuous		Probability	Combo	Brood		F(1,3)=24.246	ANOVA	Paper calculated test statistic
Condition and structural signals	Athene noctua	5	Brood-Reducing	3	Normal	0.34	22	exp	Continuous		Continuous	Structural	Weight		F(1,36)=4.79	ANOVA	Paper calculated test statistic
Condition and structural signals	Bubo bubo	9	Brood-Reducing	13	Normal	-0.29	25	obs	Continuous		Continuous	Structural	Brood		t=2.3	GLMM	Paper calculated test statistic
Condition and structural signals	Ciconia ciconia	270	Brood-Reducing	132	Normal	0.43	16	obs	Continuous		Continuous	Structural	Condition		F(1,28)=6.41	Generalised linear model	Paper calculated test statistic
Condition and structural signals	Circus aeruginosus	265	Whole Brood Survival	28	Normal	-0.14	153	obs	Dichotomous		Continuous	Structural	Size rank		F(1,160)=3.37	GLMM	Paper calculated test statistic
Condition and structural signals	Circus aeruginosus	267	Whole Brood Survival	28	Normal	-0.04	16	exp	Continuous		Continuous	Structural	Condition		F(1,21)=0.04	GLMM	Paper calculated test statistic
Condition and structural signals	Circus pygargus	264	Brood-Reducing	51	Good	-0.33	50	exp	Continuous		Continuous	Structural	Size Rank		F(1,43)=5.27	GLMM	Paper calculated test statistic
Condition and structural signals	Circus pygargus	264	Brood-Reducing	51	Normal	-0.11	50	exp	Continuous		Continuous	Structural	Size Rank		F(1,46)=0.57	GLMM	Paper calculated test statistic
Condition and structural signals	Circus pygargus	266	Brood-Reducing	51	Normal	0.18	134	exp	Continuous		Continuous	Structural	Condition		F(1,143)=4.99	GLMM	Paper calculated test statistic
Condition and structural signals	Circus pygargus	266	Brood-Reducing	51	Normal	0.59	134	exp	Continuous		Continuous	Structural	Brood		F(1,148)=79.15	GLMM	Paper calculated test statistic
Condition and structural signals	Coracias garrulus	6	Whole Brood Survival	4	Normal	-0.25	21	exp	Dichotomous		Continuous	Structural	Condition		F(1,55)=3.71	LMM	Paper calculated test statistic
Condition and structural signals	Coracias garrulus	6	Whole Brood Survival	4	Normal	-0.31	21	exp	Dichotomous		Continuous	Structural	Condition		F(1,55)=5.72	LMM	Paper calculated test statistic
Condition and structural signals	Coracias garrulus	198	Whole Brood Survival	4	Normal	0.07	26	exp	Continuous		Continuous	Structural	Health		F(1,21)=0.09	GLMM	Paper calculated test statistic
Condition and structural signals	Coracias garrulus	198	Whole Brood Survival	4	Normal	0.1	26	exp	Continuous		Continuous	Structural	Brood		F(1,60)=0.6	GLMM	Paper calculated test statistic
Condition and structural signals	Coracias garrulus	198	Whole Brood Survival	4	Normal	0.24	26	exp	Continuous		Continuous	Structural	Size rank		F(1,60)=3.68	GLMM	Paper calculated test statistic
Condition and structural signals	Coracias garrulus	198	Whole Brood Survival	4	Normal	0.05	26	exp	Continuous		Continuous	Structural	Health		F(1,78)=0.19	GLMM	Paper calculated test statistic
Condition and structural signals	Coracias garrulus	198	Whole Brood Survival	4	Normal	0.09	26	exp	Continuous		Continuous	Structural	Size rank		F(1,78)=0.60	GLMM	Paper calculated test statistic
Condition and structural signals	Coracias garrulus	198	Whole Brood Survival	4	Normal	0.25	26	exp	Continuous		Continuous	Structural	Brood		F(1,78)=5.13	GLMM	Paper calculated test statistic
Condition and structural signals	Coracias garrulus	198	Whole Brood Survival	4	Normal	0.1	12	exp	Continuous		Continuous	Structural	Size rank		nior -0.08±1.4; Junior -0.4±1.6	Means and SD	I calculated from available data
Condition and structural signals	Coracias garrulus	198	Whole Brood Survival	4	Normal	-0.37	12	exp	Continuous		Continuous	Structural	Size rank		nior -0.8±1.8; Junior 0.6±0.7	Means and SD	I calculated from available data
Condition and structural signals	Coracias garrulus	198	Whole Brood Survival	4	Normal	-0.39	12	exp	Continuous		Continuous	Structural	Size rank		nior -0.2±1.1; Junior -0.8±0.9	Means and SD	I calculated from available data
Condition and structural signals	Coracias garrulus	198	Whole Brood Survival	4	Normal	0.32	12	exp	Continuous		Continuous	Structural	Size rank		nior -0.08±0.7; Junior -0.6±0.6	Means and SD	I calculated from available data
Condition and structural signals	Coracias garrulus	198	Whole Brood Survival	4	Normal	0.1	12	exp	Continuous		Continuous	Structural	Size rank		nior 0.7±1.5; Junior 0.4±1.3	Means and SD	I calculated from available data
Condition and structural signals	Coracias garrulus	198	Whole Brood Survival	4	Normal	0.29	12	exp	Continuous		Continuous	Structural	Size rank		nior 0.5±0.6; Junior -0.1±1.3	Means and SD	I calculated from available data
Condition and structural signals	Coracias garrulus	198	Whole Brood Survival	4	Normal	0.06	12	exp	Continuous		Continuous	Structural	Size rank		nior 0.1±0.8; Junior 0.2±0.9	Means and SD	I calculated from available data
Condition and structural signals	Coracias garrulus	198	Whole Brood Survival	4	Normal	-0.5	12	exp	Continuous		Continuous	Structural	Size rank		nior -0.3±0.5; Junior -0.4±0.7	Means and SD	I calculated from available data
Condition and structural signals	Coracias garrulus	198	Whole Brood Survival	4	Poor	-0.4	14	exp	Continuous		Continuous	Structural	Size rank		nior -0.5±1.5; Junior1.1±1.6	Means and SD	I calculated from available data
Condition and structural signals	Coracias garrulus	198	Whole Brood Survival	4	Poor	-0.26	14	exp	Continuous		Continuous	Structural	Size rank		nior -0.5±1.6; Junior 0.5±1.1	Means and SD	I calculated from available data
Condition and structural signals	Coracias garrulus	198	Whole Brood Survival	4	Poor	-0.01	14	exp	Continuous		Continuous	Structural	Size rank		nior 0.01±1; Junior -0.01±1.7	Means and SD	I calculated from available data
Condition and structural signals	Coracias garrulus	198	Whole Brood Survival	4	Poor	0.1	14	exp	Continuous		Continuous	Structural	Size rank		nior 0.5±0.9; Junior 0.3±0.6	Means and SD	I calculated from available data
Condition and structural signals	Coracias garrulus	198	Whole Brood Survival	4	Poor	0.3	14	exp	Continuous		Continuous	Structural	Size rank		nior 0.3±1.4; Junior -0.7±1.3	Means and SD	I calculated from available data
Condition and structural signals	Coracias garrulus	198	Whole Brood Survival	4	Poor	-0.03	14	exp	Continuous		Continuous	Structural	Size rank		nior 0.2±1.4; Junior 0.3±1.2	Means and SD	I calculated from available data
Condition and structural signals	Coracias garrulus	198	Whole Brood Survival	4	Poor	0.11	14	exp	Continuous		Continuous	Structural	Size rank		nior 0.1±1.3; Junior 0.4±0.7	Means and SD	I calculated from available data
Condition and structural signals	Coracias garrulus	198	Whole Brood Survival	4	Poor	0.12	14	exp	Continuous		Continuous	Structural	Size rank		nior -0.1±1.2; Junior 0.2±0.7	Means and SD	I calculated from available data
Condition and structural signals	Gallinula chloropus	66	Whole Brood Survival	169	Good	-0.2	16	exp	Continuous		Continuous	Structural	Condition		Control 1.4±0.35; supplemented 1.1±0.13	Means and SD	Paper calculated test statistic
Condition and structural signals	Gallinula chloropus	66	Whole Brood Survival	169	Good	0.12	16	exp	Continuous		Continuous	Structural	Brood		Control 3.3±0.5 ; supplemented 3.6±0.3	Means and SD	Paper calculated test statistic
Condition and structural signals	Hirundo rustica	41	Whole Brood Survival	130	Good	0.13	33	obs	Continuous		Continuous	Structural	Condition		F(1,108)=1.79	GLMM	Paper calculated test statistic
Condition and structural signals	Hirundo rustica	41	Whole Brood Survival	130	Good	0.18	33	obs	Continuous		Continuous	Structural	Condition		F(1,113)=3.57	GLMM	Paper calculated test statistic
Condition and structural signals	Hirundo rustica	41	Whole Brood Survival	130	Good	0.14	33	obs	Continuous		Continuous	Structural	Weight		F(1,114)=2.17	GLMM	Paper calculated test statistic
Condition and structural signals	Hirundo rustica	41	Whole Brood Survival	130	Normal	0.08	33	obs	Continuous		Continuous	Structural	Condition		F(1,121)=0.69	GLMM	Paper calculated test statistic
Condition and structural signals	Hirundo rustica	41	Whole Brood Survival	130	Good	0.11	33	obs	Continuous		Continuous	Structural	Condition		F(1,121)=1.36	GLMM	Paper calculated test statistic
Condition and structural signals	Hirundo rustica	41	Whole Brood Survival	130	Good	0.07	33	obs	Continuous		Continuous	Structural	Weight		F(1,123)=0.67	GLMM	Paper calculated test statistic
Condition and structural signals	Hirundo rustica	41	Whole Brood Survival	130	Normal	0.02	33	obs	Continuous		Continuous	Structural	Weight		F(1,126)=0.06	GLMM	Paper calculated test statistic
Condition and structural signals	Hirundo rustica	41	Whole Brood Survival	130	Good	0.03	33	obs	Continuous		Continuous	Structural	Weight		F(1,132)=0.15	GLMM	Paper calculated test statistic
Condition and structural signals	Hirundo rustica	41	Whole Brood Survival	130	Good	0.06	33	obs	Continuous		Continuous	Structural	Condition		F(1,134)=0.42	GLMM	Paper calculated test statistic
Condition and structural signals	Hirundo rustica	41	Whole Brood Survival	130	Good	0.09	33	obs	Continuous		Continuous	Structural	Weight		F(1,134)=1.13	GLMM	Paper calculated test statistic
Condition and structural signals	Hirundo rustica	41	Whole Brood Survival	130	Good	0.03	33	obs	Continuous		Continuous	Structural	Condition		F(1,135)=0.14	GLMM	Paper calculated test statistic
Condition and structural signals	Hirundo rustica	41	Whole Brood Survival	130	Normal	0.23	33	obs	Continuous		Continuous	Structural	Weight		F(1,137)=7.54	GLMM	Paper calculated test statistic
Condition and structural signals	Hirundo rustica	41	Whole Brood Survival	130	Normal	0.19	33	obs	Continuous		Continuous	Structural	Condition		F(1,138)=5.01	GLMM	Paper calculated test statistic
Condition and structural signals	Hirundo rustica	41	Whole Brood Survival	130	Good	0.27	33	obs	Continuous		Continuous	Structural	Condition		F(1,57.7)=4.41	GLMM	Paper calculated test statistic
Condition and structural signals	Hirundo rustica	41	Whole Brood Survival	130	Good	0.11	33	obs	Continuous		Continuous	Structural	Condition		F(1,70.9)=0.92	GLMM	Paper calculated test statistic
Condition and structural signals	Hirundo rustica	41	Whole Brood Survival	130	Good	0.02	33	obs	Continuous		Continuous	Structural	Condition		F(1,71.4)=0.02	GLMM	Paper calculated test statistic
Condition and structural signals	Hirundo rustica	41	Whole Brood Survival	130	Good	0.02	33	obs	Continuous		Continuous	Structural	Condition		F(1,85.8)=0.04	GLMM	Paper calculated test statistic
Condition and structural signals	Hirundo rustica	41	Whole Brood Survival	130	Normal	0.37	33	obs	Continuous		Continuous	Structural	Condition		F(1,85.9)=13.26	GLMM	Paper calculated test statistic
Condition and structural signals	Hirundo rustica	41	Whole Brood Survival	130	Normal	0.2	33	obs	Continuous		Continuous	Structural	Condition		F(1,87.4)=3.51	GLMM	Paper calculated test statistic
Condition and structural signals	Hirundo rustica	41	Whole Brood Survival	130	Normal	0.16	33	obs	Continuous		Continuous	Structural	Weight		F(1,88.2)=2.22	GLMM	Paper calculated test statistic
Condition and structural signals	Hirundo rustica	41	Whole Brood Survival	130	Good	0.01	33	obs	Continuous		Continuous	Structural	Weight		F(1,92.1)=0.01	GLMM	Paper calculated test statistic
Condition and structural signals	Hirundo rustica	41	Whole Brood Survival	130	Normal	0.42	33	obs	Continuous		Continuous	Structural	Weight		F(1,95.8)=20.69	GLMM	Paper calculated test statistic
Condition and structural signals	Hirundo rustica	41	Whole Brood Survival	130	Good	0.01	33	obs	Continuous		Continuous	Structural	Condition		F(1,98)=0.01	GLMM	Paper calculated test statistic
Condition and structural signals	Hirundo rustica	218	Whole Brood Survival	122	Normal	0.12	35	exp	Continuous		Continuous	Structural	Health		χ2(1)=2.11	LMM	Paper calculated test statistic
Condition and structural signals	Hirundo rustica	218	Whole Brood Survival	122	Normal	0.12	35	exp	Continuous		Continuous	Structural	Health		χ2(1)=2.169	LMM	Paper calculated test statistic
Condition and structural signals	Hirundo rustica	218	Whole Brood Survival	122	Normal	0.12	35	exp	Continuous		Continuous	Structural	Health		χ2(1)=2.18	LMM	Paper calculated test statistic
Condition and structural signals	Hirundo rustica	218	Whole Brood Survival	122	Normal	0.13	35	exp	Continuous		Continuous	Structural	Health		χ2(1)=2.66	LMM	Paper calculated test statistic
Condition and structural signals	Hirundo rustica	218	Whole Brood Survival	122	Normal	0.19	35	exp	Continuous		Continuous	Structural	Health		χ2(1)=5.591	LMM	Paper calculated test statistic
Condition and structural signals	Hirundo rustica	218	Whole Brood Survival	122	Normal	0.21	35	exp	Continuous		Continuous	Structural	Health		χ2(1)=6.278	LMM	Paper calculated test statistic
Condition and structural signals	Hirundo rustica	229	Whole Brood Survival	130	Normal	0.24	66	exp	Continuous		Continuous	Structural	Health		F(1,231)=13.81	ANOVA	Paper calculated test statistic
Condition and structural signals	Hirundo rustica	229	Whole Brood Survival	130	Normal	0.13	66	exp	Continuous		Continuous	Structural	Brood		F(1,231)=4.19	ANOVA	Paper calculated test statistic
Condition and structural signals	Hirundo rustica	231	Whole Brood Survival	130	Normal	0.35	12	exp	Continuous		Continuous	Structural	Health		z=2.51	Wilcoxon matched pairs sign test	Paper calculated test statistic
Condition and structural signals	Hirundo rustica	231	Whole Brood Survival	130	Normal	0.35	12	exp	Continuous		Continuous	Structural	Health		z=3.39	Wilcoxon matched pairs sign test	Paper calculated test statistic
Condition and structural signals	Notiomystis cincta	63	Brood-Reducing	16	Good	0.47	22	exp	Continuous		Continuous	Structural	Weight		t=2.44	GLMM	Paper calculated test statistic
Condition and structural signals	Notiomystis cincta	63	Brood-Reducing	16	Good	0.5	22	exp	Continuous		Continuous	Structural	Condition		t=2.67	GLMM	Paper calculated test statistic
Condition and structural signals	Notiomystis cincta	63	Brood-Reducing	16	Normal	0.56	22	exp	Continuous		Continuous	Structural	Condition		t=3.09	GLMM	Paper calculated test statistic
Condition and structural signals	Notiomystis cincta	63	Brood-Reducing	16	Normal	0.63	22	exp	Continuous		Continuous	Structural	Weight		t=3.71	GLMM	Paper calculated test statistic
Condition and structural signals	Notiomystis cincta	282	Brood-Reducing	16	Good	0.13	31	exp	Continuous		Continuous	Structural	Condition		F(2,27)=0.22	GLMM	Paper calculated test statistic
Condition and structural signals	Notiomystis cincta	282	Brood-Reducing	16	Good	0.21	31	exp	Continuous		Continuous	Structural	Condition		F(2,27)=0.64	GLMM	Paper calculated test statistic
Condition and structural signals	Notiomystis cincta	282	Brood-Reducing	16	Good	0.66	31	exp	Continuous		Continuous	Structural	Condition		F(2,27)=10.48	GLMM	Paper calculated test statistic
Condition and structural signals	Notiomystis cincta	282	Brood-Reducing	16	Good	0.39	31	exp	Continuous		Continuous	Structural	Condition		F(2,27)=2.37	GLMM	Paper calculated test statistic
Condition and structural signals	Notiomystis cincta	282	Brood-Reducing	16	Good	0.49	31	exp	Continuous		Continuous	Structural	Condition		F(2,27)=4.18	GLMM	Paper calculated test statistic
Condition and structural signals	Notiomystis cincta	282	Brood-Reducing	16	Good	-0.41	31	exp	Continuous		Continuous	Structural	Condition		F(2,28)=2.89	GLMM	Paper calculated test statistic
Condition and structural signals	Notiomystis cincta	282	Brood-Reducing	16	Good	0.54	31	exp	Continuous		Continuous	Structural	Condition		F(2,28)=5.8	GLMM	Paper calculated test statistic
Condition and structural signals	Notiomystis cincta	282	Brood-Reducing	16	Good	0.64	31	exp	Continuous		Continuous	Structural	Condition		F(2,28)=9.95	GLMM	Paper calculated test statistic
Condition and structural signals	Otus scops	197	Brood-Reducing	7	Normal	-0.51	4	exp	Continuous		Continuous	Structural	Weight		r=-0.51	Pearson's correlation	Paper calculated test statistic
Condition and structural signals	Otus scops	197	Brood-Reducing	7	Normal	0.04	4	exp	Continuous		Continuous	Structural	Weight		r=0.04	Pearson's correlation	Paper calculated test statistic
Condition and structural signals	Parus caeruleus	159	Whole Brood Survival	84	Normal	-0.05	66	obs	Dichotomous		Continuous	Structural	Condition		F(1,2623)=6.957	LMM	Paper calculated test statistic
Condition and structural signals	Parus caeruleus	159	Whole Brood Survival	84	Normal	0.07	66	obs	Dichotomous		Continuous	Structural	Size rank		F(1,2652)=11.557	LMM	Paper calculated test statistic
Condition and structural signals	Parus caeruleus	159	Whole Brood Survival	84	Normal	0.05	66	obs	Continuous		Continuous	Structural	Brood		F(1,60)=0.130	LMM	Paper calculated test statistic
Condition and structural signals	Passer domesticus	54	Brood-Reducing	31	Normal	0	28	obs	Continuous		Continuous	Structural	Weight		F(1,22)=0	GLMM	Paper calculated test statistic
Condition and structural signals	Passer domesticus	54	Brood-Reducing	31	Normal	0.2	28	obs	Continuous		Continuous	Structural	Health		F(1,22)=0.95	GLMM	Paper calculated test statistic
Condition and structural signals	Passer domesticus	54	Brood-Reducing	31	Normal	0.61	28	obs	Continuous		Continuous	Structural	Health		F(1,22)=12.77	GLMM	Paper calculated test statistic
Condition and structural signals	Passer domesticus	54	Brood-Reducing	31	Normal	0.33	28	obs	Continuous		Continuous	Structural	Weight		F(1,22)=2.77	GLMM	Paper calculated test statistic
Condition and structural signals	Passer domesticus	55	Brood-Reducing	31	Normal	0.14	26	obs	Continuous		Continuous	Structural	Weight		F(1,61)=1.3	GLMM	Paper calculated test statistic
Condition and structural signals	Passer domesticus	55	Brood-Reducing	31	Normal	0.34	26	obs	Continuous		Continuous	Structural	Weight		F(1,64)=8.5	GLMM	Paper calculated test statistic
Condition and structural signals	Passer domesticus	56	Brood-Reducing	31	Normal	0.67	22	obs	Continuous		Continuous	Structural	Weight		F(1,15)=12.11	Generalised linear model	Paper calculated test statistic
Condition and structural signals	Passer domesticus	56	Brood-Reducing	31	Normal	0.28	11	obs	Continuous		Continuous	Structural	Weight		F(1,22)=1.81	Generalised linear model	Paper calculated test statistic
Condition and structural signals	Passer domesticus	56	Brood-Reducing	31	Normal	0.33	19	obs	Continuous		Continuous	Structural	Weight		F(1,45)=5.58	Generalised linear model	Paper calculated test statistic
Condition and structural signals	Passer domesticus	58	Brood-Reducing	31	Normal	0.36	40	exp	Continuous		Continuous	Structural	Condition		F(1,131)=19.55	LMM	Paper calculated test statistic
Condition and structural signals	Passer domesticus	58	Brood-Reducing	31	Normal	0.49	40	exp	Continuous		Continuous	Structural	Condition		F(1,131)=41.32	LMM	Paper calculated test statistic
Condition and structural signals	Passer domesticus	58	Brood-Reducing	31	Normal	0.39	40	exp	Continuous		Continuous	Structural	Weight		F(1,134)=24.70	LMM	Paper calculated test statistic
Condition and structural signals	Passer domesticus	58	Brood-Reducing	31	Normal	0.41	40	exp	Continuous		Continuous	Structural	Weight		F(1,141)=27.84	LMM	Paper calculated test statistic
Condition and structural signals	Passer domesticus	58	Brood-Reducing	31	Normal	0.54	46	exp	Continuous		Continuous	Structural	Condition		F(1,153)=63.00	LMM	Paper calculated test statistic
Condition and structural signals	Passer domesticus	58	Brood-Reducing	31	Normal	0.49	46	exp	Continuous		Continuous	Structural	Weight		F(1,158)=49.72	LMM	Paper calculated test statistic
Condition and structural signals	Passer domesticus	58	Brood-Reducing	31	Normal	0.42	46	exp	Continuous		Continuous	Structural	Weight		F(1,164)=34.89	LMM	Paper calculated test statistic
Condition and structural signals	Passer domesticus	58	Brood-Reducing	31	Normal	0.43	46	exp	Continuous		Continuous	Structural	Condition		F(1,173)=38.67	LMM	Paper calculated test statistic
Condition and structural signals	Passer domesticus	150	Brood-Reducing	161	Normal	0.22	32	exp	Continuous		Continuous	Structural	Weight		F(1,99)=4.81	GLMM	Paper calculated test statistic
Condition and structural signals	Petronia petronia	84	Brood-Reducing	45	Normal	0.2	44	exp	Continuous		Continuous	Structural	Weight		r=0.20	Pearson's correlation	Paper calculated test statistic
Condition and structural signals	Sialia sialis	245	Whole Brood Survival	43	Normal	0.22	87	exp	Continuous		Continuous	Structural	Weight		F(1,124)=6.6	LMM	Paper calculated test statistic
Condition and structural signals	Sialia sialis	245	Whole Brood Survival	43	Normal	0.39	87	exp	Continuous		Continuous	Structural	Weight		F(1,183)=32.6	LMM	Paper calculated test statistic
Condition and structural signals	Sialia sialis	245	Whole Brood Survival	43	Normal	0.12	87	exp	Continuous		Continuous	Structural	Weight		F(1,198)=2.8	LMM	Paper calculated test statistic
Condition and structural signals	Sialia sialis	245	Whole Brood Survival	43	Normal	0.06	87	exp	Continuous		Continuous	Structural	Weight		F(1,72)=0.25	LMM	Paper calculated test statistic
Condition and structural signals	Sialia sialis	260	Whole Brood Survival	43	Normal	0.05	31	obs	Dichotomous		Continuous	Structural	Size Rank		F(1,58.4)=0.12	GLMM	Paper calculated test statistic
Condition and structural signals	Sialia sialis	260	Whole Brood Survival	43	Normal	-0.02	31	obs	Dichotomous		Continuous	Structural	Size Rank		F(1,58.8)=0.02	GLMM	Paper calculated test statistic
Condition and structural signals	Sturnus unicolor	76	Brood-Reducing	39	Normal	-0.075	77	exp	Continuous		Continuous	Structural	Condition		r=-0.075	Pearson's correlation	Paper calculated test statistic
Condition and structural signals	Sturnus unicolor	76	Brood-Reducing	39	Normal	-0.127	54	exp	Continuous		Continuous	Structural	Condition		r=-0.127	Pearson's correlation	Paper calculated test statistic
Condition and structural signals	Sturnus unicolor	76	Brood-Reducing	39	Normal	-0.198	54	exp	Continuous		Continuous	Structural	Condition		r=-0.198	Pearson's correlation	Paper calculated test statistic
Condition and structural signals	Sturnus unicolor	76	Brood-Reducing	39	Normal	-0.221	77	exp	Continuous		Continuous	Structural	Weight		r=-0.221	Pearson's correlation	Paper calculated test statistic
Condition and structural signals	Sturnus unicolor	76	Brood-Reducing	39	Poor	0.335	56	exp	Continuous		Continuous	Structural	Weight		r=0.335	Pearson's correlation	Paper calculated test statistic
Condition and structural signals	Sturnus unicolor	76	Brood-Reducing	39	Poor	0.348	56	exp	Continuous		Continuous	Structural	Condition		r=0.348	Pearson's correlation	Paper calculated test statistic
Condition and structural signals	Sturnus unicolor	259	Brood-Reducing	39	Normal	0.36	39	exp	Continuous		Continuous	Structural	Health		t(38)=2.37	Linear model	Paper calculated test statistic
Condition and structural signals	Sturnus unicolor	259	Brood-Reducing	39	Normal	-0.02	39	exp	Continuous		Continuous	Structural	Condition		Correlation 95% CI -0.2, 0.16	Pearson's correlation	I calculated from estimated data
Condition and structural signals	Sturnus unicolor	259	Brood-Reducing	39	Normal	0.145	39	exp	Continuous		Continuous	Structural	Weight		Correlation 95% CI 0.03, 0.26	Pearson's correlation	I calculated from estimated data
Condition and structural signals	Sturnus vulgaris	11	Brood-Reducing	110	Good	-0.04	23	exp	Continuous		Continuous	Structural	Condition		r=-0.04	Pearson's correlation	Paper calculated test statistic
Condition and structural signals	Sturnus vulgaris	11	Brood-Reducing	110	Good	-0.09	23	exp	Continuous		Continuous	Structural	Size rank		r=-0.09	Pearson's correlation	Paper calculated test statistic
Condition and structural signals	Sturnus vulgaris	11	Brood-Reducing	110	Poor	0.36	13	exp	Continuous		Continuous	Structural	Condition		r=0.36	Pearson's correlation	Paper calculated test statistic
Condition and structural signals	Sturnus vulgaris	11	Brood-Reducing	110	Poor	0.78	13	exp	Continuous		Continuous	Structural	Size rank		r=0.78	Pearson's correlation	Paper calculated test statistic
Condition and structural signals	Sturnus vulgaris	107	Brood-Reducing	110	Normal	0.16	35	exp	Continuous		Continuous	Structural	Condition		t(1,56)=-1.21	GLMM	Paper calculated test statistic
Condition and structural signals	Sturnus vulgaris	107	Brood-Reducing	110	Normal	0.47	35	exp	Continuous		Continuous	Structural	Condition		t(1,56)=-3.94	GLMM	Paper calculated test statistic
Condition and structural signals	Sturnus vulgaris	107	Brood-Reducing	110	Poor	0.41	35	exp	Continuous		Continuous	Structural	Condition		t(2,56)=3.36	GLMM	Paper calculated test statistic
Condition and structural signals	Sturnus vulgaris	107	Brood-Reducing	110	Poor	0.49	35	exp	Continuous		Continuous	Structural	Condition		t(2,56)=4.17	GLMM	Paper calculated test statistic
Condition and structural signals	Sturnus vulgaris	108	Brood-Reducing	110	Normal	0.35	29	exp	Continuous		Continuous	Structural	Size rank		t(1,42)=-2.407	Linear model	Paper calculated test statistic
Condition and structural signals	Sturnus vulgaris	108	Brood-Reducing	110	Normal	0.37	29	exp	Continuous		Continuous	Structural	Condition		t(1,42)=2.594	Linear model	Paper calculated test statistic
Condition and structural signals	Sturnus vulgaris	108	Brood-Reducing	110	Normal	0.71	29	exp	Continuous		Continuous	Structural	Size rank		t(1,42)=6.542	Linear model	Paper calculated test statistic
Condition and structural signals	Sturnus vulgaris	109	Brood-Reducing	110	Normal	0.62	7	exp	Continuous		Continuous	Structural	Health		F(1,13)=7.99	ANOVA	Paper calculated test statistic
Condition and structural signals	Sylvia atricapilla	293	Whole Brood Survival	160	Normal	0.07	9	exp	Continuous		Continuous	Structural	Weight		F(1,4)=0.020	GLMM	Paper calculated test statistic
Condition and structural signals	Sylvia atricapilla	293	Whole Brood Survival	160	Normal	0.17	9	exp	Continuous		Continuous	Structural	Weight		F(1,4)=0.126	GLMM	Paper calculated test statistic
Condition and structural signals	Sylvia atricapilla	293	Whole Brood Survival	160	Normal	0.21	9	exp	Continuous		Continuous	Structural	Size rank		F(1,4)=0.186	GLMM	Paper calculated test statistic
Condition and structural signals	Sylvia atricapilla	293	Whole Brood Survival	160	Normal	0.32	9	exp	Continuous		Continuous	Structural	Size rank		F(1,4)=0.446	GLMM	Paper calculated test statistic
Condition and structural signals	Sylvia atricapilla	293	Whole Brood Survival	160	Normal	0.57	9	exp	Continuous		Continuous	Structural	Weight		F(1,4)=1.921	GLMM	Paper calculated test statistic
Condition and structural signals	Sylvia atricapilla	293	Whole Brood Survival	160	Normal	0.66	9	exp	Continuous		Continuous	Structural	Size rank		F(1,4)=3.109	GLMM	Paper calculated test statistic
Condition and structural signals	Tachymarptis melba	11	Whole Brood Survival	149	Normal	0.17	27	exp	Continuous		Continuous	Structural	Condition		r=0.17	Pearson's correlation	Paper calculated test statistic
Condition and structural signals	Tachymarptis melba	11	Whole Brood Survival	149	Normal	0.78	27	exp	Continuous		Continuous	Structural	Size rank		r=0.78	Pearson's correlation	Paper calculated test statistic
Condition and structural signals	Tachymarptis melba	11	Whole Brood Survival	149	Normal	0.64	27	exp	Continuous		Continuous	Structural	Brood		t(25)=4.21	T-Test	Paper calculated test statistic
Feeding and begging	Accipiter gentilis	28	Whole Brood Survival	23	Normal	0.1099	15	obs	Continuous	Female	Probability	Combo		Probability	F(1,8160)=0.02	Pearson's correlation	I calculated from available data
Feeding and begging	Agelaius phoeniceus	79	Brood-Reducing	171	Normal	0.1301	10	exp	Continuous	Both	Continuous	Audio		Probability	F(1,18)=0.31	ANOVA	Paper calculated test statistic
Feeding and begging	Agelaius phoeniceus	79	Brood-Reducing	171	Normal	0.699	7	exp	Continuous	Both	Continuous	Audio		Probability	Before 0.31±0.02; After 0.22±0.06	Means and SD	Paper calculated test statistic
Feeding and begging	Agelaius phoeniceus	123	Brood-Reducing	19	Normal	0.28	18	obs	Continuous	Both	Continuous	Combo		Continuous	χ2(1)=4.37	GLMM	Paper calculated test statistic
Feeding and begging	Apus pallidus	162	Brood-Reducing	85	Normal	0.4	12	obs	Continuous	Both	Continuous	Combo		Continuous	F(2,25)=2.32	ANOVA	Paper calculated test statistic
Feeding and begging	Apus pallidus	162	Brood-Reducing	85	Good	0.72	12	obs	Continuous	Both	Continuous	Combo		Continuous	F(2,27)=14.8	ANOVA	Paper calculated test statistic
Feeding and begging	Bubulcus ibis	70	Brood-Reducing	152	Normal	0.4275	8	exp	Continuous	Both	Probability	Posture		Probability	30.9±3.0	Odds ratio	I calculated from estimated data
Feeding and begging	Bubulcus ibis	70	Brood-Reducing	152	Normal	0.4709	17	exp	Continuous	Both	Probability	Posture		Probability	36.3±3.0	Odds ratio	I calculated from estimated data
Feeding and begging	Bubulcus ibis	70	Brood-Reducing	152	Normal	0.5086	9	exp	Continuous	Both	Probability	Posture		Probability	41.1±4.5	Odds ratio	I calculated from estimated data
Feeding and begging	Bubulcus ibis	70	Brood-Reducing	152	Normal	0.5411	10	exp	Continuous	Both	Probability	Posture		Probability	45.3±3.0	Odds ratio	I calculated from estimated data
Feeding and begging	Bubulcus ibis	70	Brood-Reducing	152	Poor	0.4151	28	exp	Continuous	Both	Probability	Posture		Probability	29.4±1.3	Odds ratio	I calculated from estimated data
Feeding and begging	Bubulcus ibis	70	Brood-Reducing	152	Poor	0.4201	8	exp	Continuous	Both	Probability	Posture		Probability	30.0±2.3	Odds ratio	I calculated from estimated data
Feeding and begging	Bubulcus ibis	70	Brood-Reducing	152	Poor	0.4307	21	exp	Continuous	Both	Probability	Posture		Probability	31.3±1.8	Odds ratio	I calculated from estimated data
Feeding and begging	Bubulcus ibis	70	Brood-Reducing	152	Poor	0.4405	8	exp	Continuous	Both	Probability	Posture		Probability	32.5±2.7	Odds ratio	I calculated from estimated data
Feeding and begging	Bubulcus ibis	71	Brood-Reducing	152	Poor	0.44	3	obs	Continuous	Both	Continuous	Posture		Continuous	Successful beg: 0.3271±0.06	Odds ratio	I calculated from available data
Feeding and begging	Bubulcus ibis	71	Brood-Reducing	152	Poor	0.52	3	obs	Continuous	Both	Continuous	Posture		Continuous	Successful beg: 0.425±0.04	Odds ratio	I calculated from available data
Feeding and begging	Bubulcus ibis	71	Brood-Reducing	152	Normal	0.76	6	obs	Continuous	Both	Continuous	Posture		Continuous	Successful beg: 0.7767±0.28	Odds ratio	I calculated from available data
Feeding and begging	Bubulcus ibis	71	Brood-Reducing	152	Normal	0.63	6	obs	Continuous	Both	Continuous	Posture		Continuous	Successful beg: 0.5667±0.12	Odds ratio	I calculated from available data
Feeding and begging	Ciconia ciconia	270	Brood-Reducing	132	Normal	0	16	obs	Continuous	Both	Continuous	Combo		Continuous	"Parents do not distribute food among the chicks but only deliver food to the ncoefficient bottom"	N/A	I calculated from estimated data
Feeding and begging	Cinclus mexicanus	173	Whole Brood Survival	167	Normal	0.87	68	obs	Continuous	Both	Continuous	Combo		Probability	χ2(1)=51.2	GLMM	Paper calculated test statistic
Feeding and begging	Cinclus mexicanus	173	Whole Brood Survival	167	Normal	0.5204	24	obs	Continuous	Both	Continuous	Combo		Probability	χ2(1)=6.5	GLMM	Paper calculated test statistic
Feeding and begging	Columba livia	178	Whole Brood Survival	80	Good	0.39	6	exp	Continuous	Both	Continuous	Posture		Probability	t(5)=0.9363	T-Test	I calculated from available data
Feeding and begging	Columba livia	178	Whole Brood Survival	80	Good	0.99	6	exp	Continuous	Both	Continuous	Posture		Probability	t(5)=19.16	T-Test	I calculated from available data
Feeding and begging	Columba livia	178	Whole Brood Survival	80	Good	0.92	6	exp	Continuous	Both	Continuous	Posture		Probability	t(5)=5.1838	T-Test	I calculated from available data
Feeding and begging	Columba livia	178	Whole Brood Survival	80	Good	0.96	6	exp	Continuous	Both	Continuous	Posture		Probability	t(5)=7.3457	T-Test	I calculated from available data
Feeding and begging	Columba livia	178	Whole Brood Survival	80	Normal	0.3251	12	exp	Continuous	Both	Continuous	Posture		Probability	t(11)=1.14	T-Test	Paper calculated test statistic
Feeding and begging	Columba livia	178	Whole Brood Survival	80	Normal	0.5894	12	exp	Continuous	Both	Continuous	Posture		Probability	t(11)=2.42	T-Test	Paper calculated test statistic
Feeding and begging	Columba livia	178	Whole Brood Survival	80	Normal	0.8193	12	exp	Continuous	Both	Continuous	Posture		Probability	t(11)=4.74	T-Test	Paper calculated test statistic
Feeding and begging	Columba livia	178	Whole Brood Survival	80	Normal	0.9307	12	exp	Continuous	Both	Continuous	Posture		Probability	t(11)=8.44	T-Test	Paper calculated test statistic
Feeding and begging	Columba livia	178	Whole Brood Survival	80	Poor	0.37	6	exp	Continuous	Both	Continuous	Posture		Probability	t(5)=0.8997	T-Test	I calculated from available data
Feeding and begging	Columba livia	178	Whole Brood Survival	80	Poor	0.42	6	exp	Continuous	Both	Continuous	Posture		Probability	t(6)=1.02	T-Test	I calculated from available data
Feeding and begging	Columba livia	178	Whole Brood Survival	80	Poor	0.74	6	exp	Continuous	Both	Continuous	Posture		Probability	t(5)=2.4915	T-Test	I calculated from available data
Feeding and begging	Columba livia	178	Whole Brood Survival	80	Poor	0.96	6	exp	Continuous	Both	Continuous	Posture		Probability	t(5)=7.6598	T-Test	I calculated from available data
Feeding and begging	Corvus corone	29	Brood-Reducing	121	Normal	0.4	10	exp	Continuous	Both	Hunger treatment	Combo		Probability	Wald=10.02	LMM	Paper calculated test statistic
Feeding and begging	Corvus corone	29	Brood-Reducing	121	Normal	0.93	10	exp	Continuous	Both	Hunger treatment	Combo		Probability	Control 8%±3%; supplemented 35%±7%	Means and SD	I calculated from estimated data
Feeding and begging	Corvus corone	29	Brood-Reducing	121	Normal	0.06	10	exp	Continuous	Helper	Hunger treatment	Combo		Probability	Control 25±9%; supplemented chicks 26±7%	Means and SD	I calculated from estimated data
Feeding and begging	Dendroica petechia	144	Whole Brood Survival	79	Normal	0.3376	15	exp	Continuous	Both	Continuous	Posture		Continuous	deviance=0.53	Logistic regression	Paper calculated test statistic
Feeding and begging	Dendroica petechia	144	Whole Brood Survival	79	Normal	0.188	15	exp	Continuous	Both	Continuous	Posture		Continuous	deviance=1.71	Logistic regression	Paper calculated test statistic
Feeding and begging	Dendroica petechia	237	Whole Brood Survival	79	Good	0.55	6	obs	Continuous	Both	Continuous	Posture		Probability	χ2(3)=10.44	Chi-Squared	I calculated from estimated data
Feeding and begging	Dendroica petechia	237	Whole Brood Survival	79	Good	-0.39	6	obs	Continuous	Both	Continuous	Posture		Probability	χ2(3)=4.23	Chi-Squared	I calculated from estimated data
Feeding and begging	Dendroica petechia	237	Whole Brood Survival	79	Normal	0.49	7	obs	Continuous	Both	Continuous	Posture		Probability	χ2(3)=8.97	Chi-Squared	I calculated from estimated data
Feeding and begging	Dendroica petechia	237	Whole Brood Survival	79	Normal	-0.5	7	obs	Continuous	Both	Continuous	Posture		Probability	χ2(3)=9.1771	Chi-Squared	I calculated from estimated data
Feeding and begging	Egretta garzetta	106	Brood-Reducing	66	Normal	0.98	2	obs	Continuous	Both	Continuous	Posture		Continuous	A chick 99% of begs, 100% of food; B chick 0% of begs, 0% of food; C chick 1% of begs, 0% of food	Odds ratio	I calculated from available data
Feeding and begging	Eremophila alpestris	53	Whole Brood Survival	30	Normal	0.4	12	obs	Dichotomous	Male	Continuous	Posture		Probability	First 195; cond 84	Odds ratio	I calculated from available data
Feeding and begging	Eremophila alpestris	53	Whole Brood Survival	30	Normal	0.44	12	obs	Dichotomous	Female	Continuous	Posture		Probability	First 275; cond 108	Odds ratio	I calculated from available data
Feeding and begging	Eremophila alpestris	53	Whole Brood Survival	30	Normal	0.39	13	obs	Dichotomous	Male	Continuous	Posture		Probability	First 350; cond 153	Odds ratio	I calculated from available data
Feeding and begging	Eremophila alpestris	53	Whole Brood Survival	30	Normal	0.28	13	obs	Dichotomous	Female	Continuous	Posture		Probability	First 419; cond 237	Odds ratio	I calculated from available data
Feeding and begging	Erythropygia galactotes	180	Whole Brood Survival	94	Normal	0.8716	10	obs	Continuous	Both	Continuous	Combo		Probability	t(9) > 5.0	Means and SD	Paper calculated test statistic
Feeding and begging	Erythropygia galactotes	180	Whole Brood Survival	94	Normal	0.758	10	obs	Continuous	Both	Continuous	Combo		Probability	t(9) > 5.0	Means and SD	Paper calculated test statistic
Feeding and begging	Eudyptes pachyrhynchus	261	Brood-Reducing	144	Normal	0.08	5	obs	Continuous	Both	Continuous	Combo		Continuous	r=0.08	Pearson's correlation	I calculated from estimated data
Feeding and begging	Falco tinnunculus	64	Whole Brood Survival	89	Normal	0.4439	29	obs	Continuous	Female	Continuous	Combo		Continuous	F(1,108)=26.51	LMM	Paper calculated test statistic
Feeding and begging	Ficedula albicollis	221	Whole Brood Survival	124	Normal	0.19	9	exp	Continuous	Both	Continuous	Posture		Probability	F(2,1404)=26.03	LMM	Paper calculated test statistic
Feeding and begging	Ficedula albicollis	221	Whole Brood Survival	124	Good	0.2	8	exp	Continuous	Male	Continuous	Posture		Probability	F(3,1650)=22.85	LMM	Paper calculated test statistic
Feeding and begging	Ficedula albicollis	221	Whole Brood Survival	124	Good	0.19	8	exp	Continuous	Female	Continuous	Posture		Probability	F(3,1793)=21.29	LMM	Paper calculated test statistic
Feeding and begging	Ficedula albicollis	221	Whole Brood Survival	124	Good	0.19	8	exp	Continuous	Both	Continuous	Posture		Probability	F(3,3446)=43.83	LMM	Paper calculated test statistic
Feeding and begging	Ficedula hypoleuca	82	Brood-Reducing	41	Poor	0.3406	5	exp	Continuous	Both	Continuous	Posture		Probability	t(4)=-0.81	T-Test	Paper calculated test statistic
Feeding and begging	Ficedula hypoleuca	82	Brood-Reducing	41	Poor	0.8475	5	exp	Continuous	Both	Continuous	Posture		Probability	t(4)=3.57	T-Test	Paper calculated test statistic
Feeding and begging	Ficedula hypoleuca	82	Brood-Reducing	41	Normal	0.6897	6	obs	Continuous	Both	Continuous	Posture		Probability	t(5)=-2.13	T-Test	I calculated from estimated data
Feeding and begging	Ficedula hypoleuca	82	Brood-Reducing	41	Normal	0.8441	6	obs	Continuous	Both	Continuous	Posture		Probability	t(5)=3.52	T-Test	Paper calculated test statistic
Feeding and begging	Forpus passerinus	27	Brood-Reducing	14	Poor	0.41	7	exp	Continuous	Female	Continuous	Posture		Probability	eta=0.17	ANOVA	Paper calculated test statistic
Feeding and begging	Forpus passerinus	27	Brood-Reducing	14	Poor	0.45	4	exp	Continuous	Male	Continuous	Posture		Probability	eta=0.20	ANOVA	Paper calculated test statistic
Feeding and begging	Forpus passerinus	27	Brood-Reducing	14	Poor	0.68	9	exp	Continuous	Both	Continuous	Posture		Probability	Fed: 1.35, Unfed 0.78, 0.3	Means and SD	I calculated from estimated data
Feeding and begging	Forpus passerinus	27	Brood-Reducing	14	Good	0.02	8	exp	Continuous	Female	Continuous	Posture		Probability	eta=0.02	ANOVA	Paper calculated test statistic
Feeding and begging	Forpus passerinus	27	Brood-Reducing	14	Good	0.57	6	exp	Continuous	Male	Continuous	Posture		Probability	eta=0.32	ANOVA	Paper calculated test statistic
Feeding and begging	Forpus passerinus	27	Brood-Reducing	14	Good	0.68	10	exp	Continuous	Both	Continuous	Posture		Probability	Fed: 1.21, Unfed, 0.60, 0.32	Means and SD	I calculated from estimated data
Feeding and begging	Geospiza fuliginosa	191	Brood-Reducing	63	Normal	0.35	14	exp	Continuous	Both	Continuous	Posture		Continuous	F(1,42)=5.95	ANOVA	Paper calculated test statistic
Feeding and begging	Geospiza fuliginosa	191	Brood-Reducing	63	Normal	0.53	14	exp	Continuous	Both	Continuous	Posture		Probability	χ2(5)=12.09)	Chi-Squared	Paper calculated test statistic
Feeding and begging	Haematopus bachmani	86	Brood-Reducing	46	Normal	0.52	4	obs	Continuous	Both	Continuous	Posture		Continuous	χ2(1)=85.78	Chi-Squared	Paper calculated test statistic
Feeding and begging	Haematopus ostralegus	188	Brood-Reducing	54	Normal	-0.19	3	obs	Continuous	Both	Probability	Posture		Probability	No beg/fed 28; No beg/not fed 53; Beg/fed 16; Beg/not fed 73	Odds ratio	I calculated from available data
Feeding and begging	Hirundo rustica	19	Whole Brood Survival	130	Normal	0.27	30	exp	Continuous	Both	Continuous	Audio		Continuous	F(1,54.6)=4.18	GLMM	Paper calculated test statistic
Feeding and begging	Hirundo rustica	19	Whole Brood Survival	130	Normal	0.13	33	exp	Continuous	Both	Continuous	Audio		Continuous	F(1,68)=1.10	GLMM	Paper calculated test statistic
Feeding and begging	Hirundo rustica	20	Whole Brood Survival	130	Poor	0.58	42	exp	Continuous	Both	Continuous	Audio		Continuous	F(1,19.3)=10.02	ANOVA	Paper calculated test statistic
Feeding and begging	Hirundo rustica	20	Whole Brood Survival	130	Normal	0.67	42	exp	Continuous	Both	Continuous	Audio		Continuous	F(1,21.6)=17.51	ANOVA	Paper calculated test statistic
Feeding and begging	Hirundo rustica	20	Whole Brood Survival	130	Normal	0.67	42	exp	Continuous	Both	Continuous	Audio		Continuous	F(1,24.9)=19.85	ANOVA	Paper calculated test statistic
Feeding and begging	Hirundo rustica	41	Whole Brood Survival	130	Good	0.39	40	exp	Continuous	Both	Hunger treatment	Combo		Continuous	t(38)=2.64	T-Test	Paper calculated test statistic
Feeding and begging	Hirundo rustica	152	Whole Brood Survival	78	Normal	0.1222	11	obs	Continuous	Both	Continuous	Combo		Continuous	t(10)=0.718	T-Test	Paper calculated test statistic
Feeding and begging	Hirundo rustica	152	Whole Brood Survival	78	Normal	0.4914	11	obs	Continuous	Both	Continuous	Combo		Continuous	t()=3.29	T-Test	Paper calculated test statistic
Feeding and begging	Hirundo rustica	232	Whole Brood Survival	130	Good	0.72	24	exp	Continuous	Both	Hunger treatment	Combo		Continuous	F(1,18)=9.93	ANOVA	Paper calculated test statistic
Feeding and begging	Hirundo rustica	232	Whole Brood Survival	130	Normal	0.54	24	exp	Continuous	Both	Hunger treatment	Combo		Continuous	F(1,24)=4.99	ANOVA	Paper calculated test statistic
Feeding and begging	Hirundo rustica	232	Whole Brood Survival	130	Normal	0.46	41	exp	Continuous	Both	Hunger treatment	Combo		Continuous	F(1,40)=5.39	ANOVA	Paper calculated test statistic
Feeding and begging	Hirundo rustica	232	Whole Brood Survival	130	Poor	0.31	27	exp	Continuous	Both	Hunger treatment	Combo		Continuous	F(1,26)=1.43	ANOVA	Paper calculated test statistic
Feeding and begging	Larus atricilla	89	Brood-Reducing	49	Normal	0.64	48	exp	Continuous	Both	Probability	Combo		Probability	χ2(1)=1.800	Odds ratio	I calculated from available data
Feeding and begging	Larus atricilla	89	Brood-Reducing	49	Normal	0.76	48	exp	Continuous	Both	Probability	Combo		Probability	χ2(1)=5.538	Odds ratio	I calculated from available data
Feeding and begging	Larus atricilla	89	Brood-Reducing	49	Normal	0.38	48	exp	Continuous	Both	Probability	Combo		Probability	χ2(1)=7.258	Odds ratio	I calculated from available data
Feeding and begging	Larus atricilla	89	Brood-Reducing	49	Normal	0.84	48	exp	Continuous	Both	Probability	Combo		Probability	χ2(1)=9.783	Odds ratio	I calculated from available data
Feeding and begging	Larus glaucescens	98	Brood-Reducing	53	Normal	0.43	12	exp	Continuous	Both	Continuous	Posture		Probability	Fed 18.4±1.12 ; Unfed 6.2±0.67	Means and SD	Paper calculated test statistic
Feeding and begging	Larus glaucescens	98	Brood-Reducing	53	Normal	0.6	12	exp	Continuous	Both	Continuous	Audio		Probability	Fed 0.8574±0.0370 ; Unfed 0.4103±0.0354	Means and SD	Paper calculated test statistic
Feeding and begging	Larus michahellis	187	Whole Brood Survival	127	Normal	0.65	22	exp	Continuous	Both	Continuous	Audio		Continuous	F(1,33)=24.05	GLMM	Paper calculated test statistic
Feeding and begging	Larus michahellis	187	Whole Brood Survival	127	Normal	0.77	22	exp	Continuous	Both	Continuous	Posture		Continuous	F(1,35)=51.79	GLMM	Paper calculated test statistic
Feeding and begging	Larus michahellis	187	Whole Brood Survival	127	Normal	0.734	8	exp	Continuous	Both	Continuous	Audio		Growth	r=0.734	Pearson's correlation	Paper calculated test statistic
Feeding and begging	Larus michahellis	187	Whole Brood Survival	127	Normal	0.207	14	exp	Continuous	Both	Continuous	Audio		Growth	r=0.207	Pearson's correlation	Paper calculated test statistic
Feeding and begging	Larus michahellis	187	Whole Brood Survival	127	Normal	0.161	14	exp	Continuous	Female	Continuous	Audio		Continuous	r=0.161	Pearson's correlation	Paper calculated test statistic
Feeding and begging	Larus michahellis	187	Whole Brood Survival	127	Normal	0.55	14	exp	Continuous	Male	Continuous	Audio		Continuous	r=0.55	Pearson's correlation	Paper calculated test statistic
Feeding and begging	Larus ridibundus	59	Brood-Reducing	32	Normal	0	41	exp	Continuous	Both	Continuous	Combo		Probability	n/a	n/a	I calculated from estimated data
Feeding and begging	Luscinia svecica	253	Brood-Reducing	143	Normal	0.0653	19	obs	Continuous	Both	Continuous	Posture		Probability	F(1,28)=0.12	ANOVA	Paper calculated test statistic
Feeding and begging	Luscinia svecica	253	Brood-Reducing	143	Normal	0.1285	19	obs	Continuous	Both	Continuous	Posture		Probability	F(1,28)=0.47	ANOVA	Paper calculated test statistic
Feeding and begging	Luscinia svecica	253	Brood-Reducing	143	Normal	0.0903	19	obs	Continuous	Both	Continuous	Posture		Probability	F(1,28)=0.23	ANOVA	Paper calculated test statistic
Feeding and begging	Luscinia svecica	253	Brood-Reducing	143	Normal	0.05	19	obs	Continuous	Both	Continuous	Posture		Probability	F(1,28)=0.066	ANOVA	Paper calculated test statistic
Feeding and begging	Luscinia svecica	253	Brood-Reducing	143	Normal	0.26	19	obs	Continuous	Both	Continuous	Posture		Probability	F(1,28)=2.03	ANOVA	Paper calculated test statistic
Feeding and begging	Luscinia svecica	253	Brood-Reducing	143	Poor	0.15	19	exp	Continuous	Female	Continuous	Posture		Probability	F(1,28)=0.64	ANOVA	Paper calculated test statistic
Feeding and begging	Luscinia svecica	253	Brood-Reducing	143	Poor	0.16	19	exp	Continuous	Female	Continuous	Posture		Probability	F(1,28)=0.69	ANOVA	Paper calculated test statistic
Feeding and begging	Luscinia svecica	253	Brood-Reducing	143	Poor	0.1821	19	exp	Continuous	Female	Continuous	Posture		Probability	F(1,28)=0.96	ANOVA	Paper calculated test statistic
Feeding and begging	Luscinia svecica	253	Brood-Reducing	143	Poor	0.2035	19	exp	Continuous	Female	Continuous	Posture		Probability	F(1,28)=1.21	ANOVA	Paper calculated test statistic
Feeding and begging	Luscinia svecica	253	Brood-Reducing	143	Poor	0.4938	19	exp	Continuous	Female	Continuous	Posture		Probability	F(1,28)=9.03	ANOVA	Paper calculated test statistic
Feeding and begging	Manorina melanophrys	170	Whole Brood Survival	111	Normal	0.51	23	exp	Continuous	Both	Continuous	Combo		Probability	F(1.77,224)=45.469	ANOVA	Paper calculated test statistic
Feeding and begging	Megascops asio	102	Brood-Reducing	38	Normal	0.12	9	obs	Continuous	Both	Continuous	Audio		Probability	z=1.5	Wilcoxon paired rank sum test	Paper calculated test statistic
Feeding and begging	Megascops asio	102	Brood-Reducing	38	Normal	0.74	9	obs	Continuous	Both	Continuous	Audio		Probability	z=13.3	Wilcoxon paired rank sum test	Paper calculated test statistic
Feeding and begging	Megascops asio	102	Brood-Reducing	38	Normal	0.79	9	obs	Continuous	Both	Continuous	Posture		Probability	z=15.1	Wilcoxon paired rank sum test	Paper calculated test statistic
Feeding and begging	Megascops asio	102	Brood-Reducing	38	Normal	0.57	9	obs	Continuous	Both	Continuous	Audio		Probability	z=25.1	Wilcoxon paired rank sum test	Paper calculated test statistic
Feeding and begging	Megascops asio	102	Brood-Reducing	38	Normal	0.9	9	obs	Continuous	Both	Continuous	Posture		Probability	z=25.2	Wilcoxon paired rank sum test	Paper calculated test statistic
Feeding and begging	Megascops asio	102	Brood-Reducing	38	Normal	0.62	9	obs	Continuous	Both	Continuous	Posture		Probability	z=28.4	Wilcoxon paired rank sum test	Paper calculated test statistic
Feeding and begging	Megascops asio	102	Brood-Reducing	38	Normal	0.24	9	obs	Continuous	Both	Continuous	Audio		Probability	z=3.0	Wilcoxon paired rank sum test	Paper calculated test statistic
Feeding and begging	Megascops asio	102	Brood-Reducing	38	Normal	0.76	9	obs	Continuous	Both	Continuous	Posture		Probability	z=41.4	Wilcoxon paired rank sum test	Paper calculated test statistic
Feeding and begging	Megascops asio	102	Brood-Reducing	38	Normal	0.18	9	obs	Continuous	Both	Continuous	Audio		Probability	z=6.5	Wilcoxon paired rank sum test	Paper calculated test statistic
Feeding and begging	Megascops asio	102	Brood-Reducing	38	Normal	0.18	9	obs	Continuous	Both	Continuous	Audio		Probability	z=6.6	Wilcoxon paired rank sum test	Paper calculated test statistic
Feeding and begging	Melopsittacus undulatus	262	Brood-Reducing	145	Normal	-0.04	4	obs	Continuous	Both	Continuous	Combo		Continuous	r=-0.04	Pearson's correlation	Paper calculated test statistic
Feeding and begging	Melopsittacus undulatus	262	Brood-Reducing	145	Normal	-0.26	4	obs	Continuous	Female	Continuous	Combo		Continuous	r=-0.26	Pearson's correlation	Paper calculated test statistic
Feeding and begging	Melopsittacus undulatus	262	Brood-Reducing	145	Normal	0.15	4	obs	Continuous	Both	Continuous	Combo		Continuous	r=0.15	Pearson's correlation	Paper calculated test statistic
Feeding and begging	Melopsittacus undulatus	262	Brood-Reducing	145	Normal	0.71	4	obs	Continuous	Both	Continuous	Combo		Continuous	r=0.71	Pearson's correlation	Paper calculated test statistic
Feeding and begging	Melopsittacus undulatus	262	Brood-Reducing	145	Normal	0.36	16	obs	Continuous	Male	Continuous	Combo		Probability	Positive 15; Negative 7	Spearman correlation; binomial test	Paper calculated test statistic
Feeding and begging	Melopsittacus undulatus	262	Brood-Reducing	145	Normal	-0.01	16	obs	Continuous	Female	Continuous	Combo		Continuous	Positive 39; Negative 40	Spearman correlation; binomial test	Paper calculated test statistic
Feeding and begging	Melopsittacus undulatus	262	Brood-Reducing	145	Normal	0	16	obs	Continuous	Female	Probability	Combo		Probability	r=0	Pearson's correlation	I calculated from estimated data
Feeding and begging	Merops apiaster	142	Brood-Reducing	72	Normal	0.23	4	obs	Continuous	Both	Probability	Audio		Probability	χ2(1)=41.1	Chi-Squared	Paper calculated test statistic
Feeding and begging	Oenanthe oenanthe	182	Brood-Reducing	20	Normal	-0.24	7	obs	Continuous	Both	Probability	Posture		Probability	Successful cha .675; Solicited feeds 0.175	Odds ratio	I calculated from estimated data
Feeding and begging	Oenanthe oenanthe	182	Brood-Reducing	20	Normal	-0.23	7	obs	Continuous	Both	Probability	Posture		Probability	prop Successful cha 0.; solicited feeds 0	Odds ratio	I calculated from estimated data
Feeding and begging	Oenanthe oenanthe	182	Brood-Reducing	20	Normal	-0.14	7	obs	Continuous	Both	Probability	Posture		Probability	prop Successful cha 0.; solicited feeds 0	Odds ratio	I calculated from estimated data
Feeding and begging	Oenanthe oenanthe	182	Brood-Reducing	20	Normal	-0.03	7	obs	Continuous	Both	Probability	Posture		Probability	prop Successful cha 0.; solicited feeds 0	Odds ratio	I calculated from estimated data
Feeding and begging	Parus caeruleus	45	Whole Brood Survival	84	Normal	0.45	45	exp	Continuous	Both	Continuous	Posture		Continuous	F(1,2179)=549.25	LMM	Paper calculated test statistic
Feeding and begging	Parus caeruleus	45	Whole Brood Survival	84	Normal	0.62	45	exp	Continuous	Male	Hunger treatment	Combo		Continuous	z=-3.62	Wilcoxon matched pairs sign test	Paper calculated test statistic
Feeding and begging	Parus caeruleus	45	Whole Brood Survival	84	Normal	0.62	45	exp	Continuous	Female	Hunger treatment	Combo		Continuous	z=-3.74	Wilcoxon matched pairs sign test	Paper calculated test statistic
Feeding and begging	Parus caeruleus	45	Whole Brood Survival	84	Normal	0.66	45	exp	Continuous	Both	Continuous	Posture		Continuous	z=-4.08	Wilcoxon matched pairs sign test	Paper calculated test statistic
Feeding and begging	Parus major	8	Brood-Reducing	6	Normal	0.03	2	exp	Continuous	Both	Continuous	Audio		Continuous	Control 3.6%; Playback 4.6%, 0.54	Means and SD	I calculated from estimated data
Feeding and begging	Parus major	8	Brood-Reducing	6	Normal	-0.03	2	exp	Continuous	Both	Continuous	Audio		Continuous	Control 3.3%; Playback 2.6%, 0.54	Means and SD	I calculated from estimated data
Feeding and begging	Parus major	8	Brood-Reducing	6	Poor	-0.07	4	exp	Continuous	Both	Continuous	Audio		Continuous	Control 3.5%; Playback0.9%, 0.54	Means and SD	I calculated from estimated data
Feeding and begging	Parus major	8	Brood-Reducing	6	Poor	0.08	4	exp	Continuous	Both	Continuous	Audio		Continuous	Control1.2%; Playback 4.2%, 0.54	Means and SD	I calculated from estimated data
Feeding and begging	Parus major	114	Brood-Reducing	116	Normal	0.67	15	exp	Continuous	Both	Continuous	Posture		Continuous	t(14)=3.3448	T-Test	I calculated from estimated data
Feeding and begging	Parus major	120	Brood-Reducing	104	Normal	0.77	65	exp	Continuous	Male	Hunger treatment	Combo		Continuous	F(2,62)=44.460	Friedman's ANOVA	Paper calculated test statistic
Feeding and begging	Parus major	120	Brood-Reducing	104	Normal	0.83	65	exp	Continuous	Female	Hunger treatment	Combo		Continuous	F(2,63)=70.00	Friedman's ANOVA	Paper calculated test statistic
Feeding and begging	Parus major	234	Brood-Reducing	6	Normal	0.815	20	exp	Continuous	Female	Continuous	Audio		Continuous	r=0.815	Pearson's correlation	Paper calculated test statistic
Feeding and begging	Parus major	234	Brood-Reducing	6	Normal	0.846	20	exp	Continuous	Male	Continuous	Audio		Continuous	r=0.846	Pearson's correlation	Paper calculated test statistic
Feeding and begging	Parus major	234	Brood-Reducing	6	Normal	0.905	20	exp	Continuous	Female	Continuous	Audio		Continuous	r=0.905	Pearson's correlation	Paper calculated test statistic
Feeding and begging	Parus major	234	Brood-Reducing	6	Normal	0.944	20	exp	Continuous	Male	Continuous	Audio		Continuous	r=0.944	Pearson's correlation	Paper calculated test statistic
Feeding and begging	Parus major	274	Brood-Reducing	104	Normal	0.38	26	exp	Continuous	Both	Hunger treatment	Combo		Continuous	F(1,148)=16.8	ANOVA	Paper calculated test statistic
Feeding and begging	Parus major	274	Brood-Reducing	104	Normal	0.15	26	exp	Continuous	Female	Continuous	Posture		Continuous	F(1,40)=0.97	ANOVA	Paper calculated test statistic
Feeding and begging	Parus major	274	Brood-Reducing	104	Normal	0.69	26	exp	Continuous	Male	Continuous	Posture		Continuous	F(1,40)=36.2	ANOVA	Paper calculated test statistic
Feeding and begging	Parus monticolus	243	Whole Brood Survival	150	Normal	0.31	12	obs	Continuous	Female	Continuous	Posture		Continuous	t(1,122)=3.65	LMM	Paper calculated test statistic
Feeding and begging	Parus monticolus	243	Whole Brood Survival	150	Normal	0.26	12	obs	Continuous	Both	Continuous	Posture		Continuous	t(1,301)=4.58	LMM	Paper calculated test statistic
Feeding and begging	Parus monticolus	243	Whole Brood Survival	150	Normal	0.3	12	obs	Continuous	Male	Continuous	Posture		Continuous	t(1,120)=3.46	LMM	Paper calculated test statistic
Feeding and begging	Parus monticolus	243	Whole Brood Survival	150	Normal	0.19	12	obs	Continuous	Both	Continuous	Posture		Probability	Fed chicks: 3.1±1.6; Unfed chicks 2.6±0.8	Means and SD	I calculated from estimated data
Feeding and begging	Parus monticolus	272	Whole Brood Survival	150	Normal	0.44	11	obs	Continuous	Male	Continuous	Combo		Continuous	coefficient=0.23	LMM	I calculated from estimated data
Feeding and begging	Parus monticolus	272	Whole Brood Survival	150	Normal	0.44	11	obs	Continuous	Female	Continuous	Combo		Continuous	coefficient=0.3	LMM	I calculated from estimated data
Feeding and begging	Passer domesticus	150	Brood-Reducing	161	Normal	0.63	32	exp	Continuous	Both	Continuous	Posture		Continuous	F(1,71)=46.98	GLMM	Paper calculated test statistic
Feeding and begging	Passer domesticus	150	Brood-Reducing	161	Normal	0.38	32	exp	Continuous	Both	Continuous	Posture		Continuous	F(1,72)=12.00	GLMM	Paper calculated test statistic
Feeding and begging	Passer domesticus	150	Brood-Reducing	161	Normal	0.38	32	exp	Continuous	Both	Continuous	Posture		Continuous	F(1,74)=12.59	GLMM	Paper calculated test statistic
Feeding and begging	Passer domesticus	151	Brood-Reducing	161	Normal	0.6345	33	exp	Continuous	Both	Continuous	Posture		Continuous	F(1,98)=66.03	GLMM	Paper calculated test statistic
Feeding and begging	Passer domesticus	179	Brood-Reducing	161	Normal	0.3005	14	obs	Continuous	Both	Continuous	Posture		Probability	Fed 1.738±0.625; Unfed 2.105±0.525	Means and SD	Paper calculated test statistic
Feeding and begging	Passer domesticus	179	Brood-Reducing	161	Normal	-0.1403	14	obs	Continuous	Both	Continuous	Posture		Probability	Fed 1.904±0.437; Unfed 1.793±0.335	Means and SD	Paper calculated test statistic
Feeding and begging	Passerina cyanea	42	Whole Brood Survival	108	Normal	0.8131	17	obs	Continuous	Both	Continuous	Posture		Probability	Difference = 0.07	Means and SD	Paper calculated test statistic
Feeding and begging	Passerina cyanea	42	Whole Brood Survival	108	Normal	0.5398	17	obs	Continuous	Both	Continuous	Posture		Probability	Difference = 0.238	Means and SD	Paper calculated test statistic
Feeding and begging	Pelecanus erythrorhynchos	32	Brood-Reducing	62	Normal	0.2424	20	exp	Continuous	Both	Probability	Combo		Probability	Successful beg 4/32	Odds ratio	I calculated from estimated data
Feeding and begging	Pelecanus erythrorhynchos	32	Brood-Reducing	62	Normal	0.99	20	exp	Continuous	Both	Probability	Combo		Probability	Successful beg: 100%	Odds ratio	I calculated from estimated data
Feeding and begging	Pelecanus erythrorhynchos	32	Brood-Reducing	62	Normal	0.83	20	exp	Continuous	Both	Probability	Combo		Probability	nior 34/36; Junior fed 4/36	Odds ratio	I calculated from estimated data
Feeding and begging	Phoenicurus phoenicurus	207	Whole Brood Survival	109	Normal	0.91	12	obs	Continuous	Both	Continuous	Posture		Probability	Fed nestling -0.36±0.05 vs 0	Means and SD	Paper calculated test statistic
Feeding and begging	Pica pica	131	Brood-Reducing	70	Poor	0.26	6	obs	Continuous	Both	Continuous	Audio		Probability	χ2(1)=1.76	Chi-Squared	Paper calculated test statistic
Feeding and begging	Pica pica	131	Brood-Reducing	70	Poor	0.42	6	obs	Continuous	Both	Continuous	Audio		Probability	F(1,18)=3.92	ANOVA	Paper calculated test statistic
Feeding and begging	Pica pica	131	Brood-Reducing	70	Poor	0.64	6	obs	Continuous	Both	Continuous	Combo		Probability	χ2(2)=19.12	Chi-Squared	Paper calculated test statistic
Feeding and begging	Pica pica	131	Brood-Reducing	70	Poor	0.92	6	obs	Continuous	Both	Continuous	Combo		Probability	F(2,50)=137.77	ANOVA	Paper calculated test statistic
Feeding and begging	Pica pica	131	Brood-Reducing	70	Good	0.93	6	obs	Continuous	Both	Continuous	Combo		Probability	F(2,9)=30.95	ANOVA	Paper calculated test statistic
Feeding and begging	Pica pica	131	Brood-Reducing	70	Normal	0.83	6	obs	Continuous	Both	Continuous	Combo		Probability	F(2,31)=33.17	ANOVA	Paper calculated test statistic
Feeding and begging	Pica pica	131	Brood-Reducing	70	Good	0.32	6	obs	Continuous	Both	Continuous	Audio		Probability	F(1,6)=0.70	ANOVA	Paper calculated test statistic
Feeding and begging	Pica pica	131	Brood-Reducing	70	Normal	0.74	6	obs	Continuous	Both	Continuous	Audio		Probability	F(1,8)=9.5	ANOVA	Paper calculated test statistic
Feeding and begging	Pica pica	131	Brood-Reducing	70	Good	0.54	6	obs	Continuous	Both	Continuous	Combo		Probability	χ2(2)=8.43	Chi-Squared	Paper calculated test statistic
Feeding and begging	Pica pica	131	Brood-Reducing	70	Normal	0.59	6	obs	Continuous	Both	Continuous	Combo		Probability	χ2(2)=13.13	Chi-Squared	Paper calculated test statistic
Feeding and begging	Pica pica	131	Brood-Reducing	70	Good	0.16	6	obs	Continuous	Both	Continuous	Audio		Probability	χ2(1)=0.48	Chi-Squared	Paper calculated test statistic
Feeding and begging	Pica pica	131	Brood-Reducing	70	Normal	0.83	6	obs	Continuous	Both	Continuous	Audio		Probability	χ2(1)=16.41	Chi-Squared	Paper calculated test statistic
Feeding and begging	Pica pica	166	Brood-Reducing	114	Normal	0.44	42	exp	Continuous	Both	Hunger treatment	Combo		Continuous	F(1,27.69)=6.80	GLMM	Paper calculated test statistic
Feeding and begging	Pica pica	166	Brood-Reducing	114	Normal	0.15	42	exp	Continuous	Both	Hunger treatment	Combo		Growth	F(1,66)=1.53	GLMM	Paper calculated test statistic
Feeding and begging	Pica pica	166	Brood-Reducing	114	Normal	0.28	42	exp	Continuous	Both	Hunger treatment	Combo		Growth	F(1,66)=5.43	GLMM	Paper calculated test statistic
Feeding and begging	Pica pica	167	Brood-Reducing	114	Normal	0.41	33	exp	Continuous	Both	Continuous	Combo		Growth	F(1,35)=7.19	Generalised linear model	Paper calculated test statistic
Feeding and begging	Pica pica	167	Brood-Reducing	114	Normal	0.41	33	exp	Continuous	Both	Continuous	Combo		Growth	F(1,36)=7.31	Generalised linear model	Paper calculated test statistic
Feeding and begging	Pica pica	167	Brood-Reducing	114	Normal	0.91	33	exp	Continuous	Both	Continuous	Combo		Continuous	95% CI 1.82-5.93	LMM	Paper calculated test statistic
Feeding and begging	Pica pica	167	Brood-Reducing	114	Normal	0.58	33	exp	Continuous	Both	Continuous	Combo		Growth	F(5,27)=2.79	MANOVA	Paper calculated test statistic
Feeding and begging	Pica pica	181	Brood-Reducing	114	Normal	0.8185	11	obs	Continuous	Both	Continuous	Posture		Probability	Fed 0.115±0.095; Unfed 0.372±0.081	Means and SD	Paper calculated test statistic
Feeding and begging	Pica pica	181	Brood-Reducing	114	Normal	0.9322	11	obs	Continuous	Both	Continuous	Posture		Probability	t(10)=11.52	T-Test	Paper calculated test statistic
Feeding and begging	Pica pica	181	Brood-Reducing	114	Normal	0.9256	4	obs	Continuous	Both	Continuous	Posture		Probability	t(3)=5.99	T-Test	Paper calculated test statistic
Feeding and begging	Pica pica	181	Brood-Reducing	114	Good	0.9365	7	obs	Continuous	Both	Continuous	Posture		Probability	t(6)=9.25	T-Test	Paper calculated test statistic
Feeding and begging	Pica pica	211	Brood-Reducing	114	Normal	0.3387	38	exp	Continuous	Both	Continuous	Combo		Continuous	r=0.22	Kendall's r	Paper calculated test statistic
Feeding and begging	Pica pica	211	Brood-Reducing	114	Normal	0.3227	38	exp	Continuous	Both	Continuous	Combo		Continuous	H=4.3	Kruskal-Wallis test	Paper calculated test statistic
Feeding and begging	Pica pica	211	Brood-Reducing	114	Normal	0.264	21	exp	Continuous	Both	Hunger treatment	Combo		Continuous	Fed 1.51%±0.42 ; Unfed 2.13%±0.43	Means and SD	I calculated from estimated data
Feeding and begging	Pica pica	211	Brood-Reducing	114	Normal	0.2227	8	exp	Continuous	Both	Continuous	Combo		Continuous	z=0.63	Wilcoxon matched pairs sign test	Paper calculated test statistic
Feeding and begging	Platycercus elegans	124	Whole Brood Survival	64	Normal	-0.24	9	exp	Continuous	Male	Hunger treatment	Combo		Continuous	A chick Control 0.28; A chick hungry 0.26±0.04	Means and SD	I calculated from estimated data
Feeding and begging	Platycercus elegans	124	Whole Brood Survival	64	Normal	0.7	9	exp	Continuous	Male	Hunger treatment	Combo		Continuous	B chick Control 0.17; B chick hungry 0.25±0.04	Means and SD	I calculated from estimated data
Feeding and begging	Platycercus elegans	124	Whole Brood Survival	64	Normal	0.59	9	exp	Continuous	Female	Hunger treatment	Combo		Continuous	A chick Control 0.175; A chick hungry0.25 +0.05	Means and SD	I calculated from estimated data
Feeding and begging	Platycercus elegans	124	Whole Brood Survival	64	Normal	-0.1	9	exp	Continuous	Female	Hunger treatment	Combo		Continuous	B chick Control 0.24, B chick hungry 0.23±0.05	Means and SD	I calculated from estimated data
Feeding and begging	Platycercus elegans	125	Whole Brood Survival	64	Poor	0	9	exp	Continuous	Female	Continuous	Combo		Probability	χ2(1)=0.0	Linear model	Paper calculated test statistic
Feeding and begging	Platycercus elegans	125	Whole Brood Survival	64	Normal	0.011	9	exp	Continuous	Female	Continuous	Combo		Probability	χ2(1)=0.1	Linear model	Paper calculated test statistic
Feeding and begging	Platycercus elegans	125	Whole Brood Survival	64	Poor	0.0889	9	exp	Continuous	Male	Continuous	Combo		Probability	χ2(1)=0.8	Linear model	Paper calculated test statistic
Feeding and begging	Platycercus elegans	125	Whole Brood Survival	64	Normal	0.4111	9	exp	Continuous	Male	Continuous	Combo		Probability	χ2(1)=3.7	Linear model	Paper calculated test statistic
Feeding and begging	Podiceps grisegena	119	Brood-Reducing	148	Normal	0.5698	14	obs	Continuous	Both	Continuous	Posture		Continuous	t(5)=2.5	T-Test	Paper calculated test statistic
Feeding and begging	Podilymbus podiceps	68	Brood-Reducing	96	Normal	0.68	13	obs	Continuous	Both	Continuous	Posture		Continuous	80% to focal chick	Means and SD	I calculated from available data
Feeding and begging	Pomatostomus ruficeps	306	Brood-Reducing	128	Normal	0.65	22	obs	Continuous	Helper	Continuous	Combo		Probability	F(2,21)=7.5	ANOVA	Paper calculated test statistic
Feeding and begging	Pomatostomus ruficeps	306	Brood-Reducing	128	Normal	0.53	22	obs	Continuous	Helper	Continuous	Combo		Probability	F(2,24)=4.8	ANOVA	Paper calculated test statistic
Feeding and begging	Pomatostomus ruficeps	306	Brood-Reducing	128	Normal	0.74	22	obs	Continuous	Helper	Continuous	Combo		Probability	F(2,21)=12.5	Friedman's ANOVA	Paper calculated test statistic
Feeding and begging	Rissa tridactyla	23	Brood-Reducing	52	Poor	0.14	9	obs	Continuous	Both	Continuous	Combo		Continuous	simulated data from Table 3 using means and (20 iterations)	Means and SD	I calculated from estimated data
Feeding and begging	Rissa tridactyla	177	Brood-Reducing	52	Poor	0.3	6	exp	Continuous	Both	Continuous	Combo		Probability	Successful beg: 17%	Odds ratio	I calculated from estimated data
Feeding and begging	Rissa tridactyla	177	Brood-Reducing	52	Poor	0.62	13	exp	Continuous	Both	Continuous	Combo		Probability	Successful beg: 55%	Odds ratio	I calculated from estimated data
Feeding and begging	Rissa tridactyla	177	Brood-Reducing	52	Good	0.75	22	exp	Continuous	Both	Continuous	Combo		Probability	Successful beg: 72%	Odds ratio	I calculated from estimated data
Feeding and begging	Rissa tridactyla	177	Brood-Reducing	52	Good	0.69	17	exp	Continuous	Both	Continuous	Combo		Probability	Successful beg: 65%	Odds ratio	I calculated from estimated data
Feeding and begging	Serinus canaria	61	Whole Brood Survival	33	Normal	0.1	17	exp	Continuous	Male	Continuous	Posture		Continuous	F(1,15)=0.15	GLMM	Paper calculated test statistic
Feeding and begging	Serinus canaria	61	Whole Brood Survival	33	Normal	0.25	17	exp	Continuous	Both	Continuous	Posture		Continuous	F(1,15)=1.03	GLMM	Paper calculated test statistic
Feeding and begging	Serinus canaria	61	Whole Brood Survival	33	Normal	0.35	17	exp	Continuous	Female	Continuous	Posture		Continuous	F(1,15)=2.15	GLMM	Paper calculated test statistic
Feeding and begging	Serinus canaria	61	Whole Brood Survival	33	Normal	0.44	17	exp	Continuous	Both	Continuous	Posture		Continuous	F(1,15)=3.52	GLMM	Paper calculated test statistic
Feeding and begging	Serinus canaria	111	Whole Brood Survival	159	Normal	0.561	10	exp	Continuous	Both	Hunger treatment	Combo		Continuous	F(2,54)=12.4	ANOVA	Paper calculated test statistic
Feeding and begging	Serinus canaria	111	Whole Brood Survival	159	Normal	0.7171	8	exp	Continuous	Both	Hunger treatment	Combo		Continuous	χ2(2)=8.47	Friedman's ANOVA	Paper calculated test statistic
Feeding and begging	Serinus canaria	113	Whole Brood Survival	159	Normal	0.56	10	exp	Continuous	Both	Continuous	Posture		Continuous	F(1,62)=28.83	ANCOVA	Paper calculated test statistic
Feeding and begging	Serinus canaria	113	Whole Brood Survival	159	Normal	0.55	10	exp	Continuous	Both	Hunger treatment	Combo		Continuous	F(2,56)=11.87	ANOVA	Paper calculated test statistic
Feeding and begging	Serinus canaria	113	Whole Brood Survival	159	Normal	0.18	10	exp	Continuous	Male	Continuous	Posture		Continuous	t(9)=0.89	Partial t value	Paper calculated test statistic
Feeding and begging	Serinus canaria	113	Whole Brood Survival	159	Normal	0.68	10	exp	Continuous	Female	Continuous	Posture		Continuous	t(9)=4.50	Partial t value	Paper calculated test statistic
Feeding and begging	Sialia mexicana	141	Whole Brood Survival	47	Normal	0.4364	13	obs	Continuous	Both	Probability	Posture		Probability	Successful beg: 0.32±0.04	Odds ratio	I calculated from estimated data
Feeding and begging	Sialia mexicana	141	Whole Brood Survival	47	Normal	0.4364	13	obs	Continuous	Both	Probability	Posture		Probability	Successful beg: 0.32±0.02	Odds ratio	I calculated from estimated data
Feeding and begging	Sialia mexicana	141	Whole Brood Survival	47	Normal	0.4128	13	obs	Continuous	Both	Continuous	Posture		Probability	t(25)=2.22	T-Test	Paper calculated test statistic
Feeding and begging	Sialia mexicana	141	Whole Brood Survival	47	Normal	0.8126	13	obs	Continuous	Both	Continuous	Posture		Probability	t(25)=6.83	T-Test	Paper calculated test statistic
Feeding and begging	Spheniscus demersus	239	Whole Brood Survival	134	Normal	0.54	12	exp	Continuous	Both	Probability	Combo		Probability	Successful beg: 44.7%	Odds ratio	I calculated from available data
Feeding and begging	Spheniscus demersus	239	Whole Brood Survival	134	Normal	0.35	12	exp	Continuous	Both	Probability	Combo		Probability	Successful beg: 22%	Odds ratio	I calculated from available data
Feeding and begging	Spheniscus demersus	239	Whole Brood Survival	134	Normal	0.33	8	exp	Continuous	Both	Probability	Combo		Probability	Successful beg: 19.8%	Odds ratio	I calculated from available data
Feeding and begging	Spheniscus demersus	239	Whole Brood Survival	134	Normal	0.31	8	exp	Continuous	Both	Probability	Combo		Probability	Successful beg: 17.3%	Odds ratio	I calculated from available data
Feeding and begging	Sterna hirundo	257	Brood-Reducing	101	Normal	0.3446	26	obs	Continuous	Both	Continuous	Combo		Probability	F(7,2223)=42.78	regression ((0.3446 r for F stat)	Paper calculated test statistic
Feeding and begging	Streptopelia decaocto	189	Whole Brood Survival	102	Normal	0.22	15	exp	Continuous	Both	Continuous	Audio		Growth	U=6	Mann-Whitney U	Paper calculated test statistic
Feeding and begging	Streptopelia decaocto	189	Whole Brood Survival	102	Normal	0.8528	15	exp	Continuous	Both	Continuous	Audio		Growth	Deaf: 1/5; Control 10/10	Odds ratio	Paper calculated test statistic
Feeding and begging	Sturnus vulgaris	110	Brood-Reducing	110	Normal	0.42	5	exp	Continuous	Both	Continuous	Combo		Continuous	χ2(2)=21.16	GLIM	Paper calculated test statistic
Feeding and begging	Sula leucogaster	37	Brood-Reducing	133	Normal	0.01	5	obs	Continuous	Both	Continuous	Combo		Continuous	r=0.01	Pearson's correlation	I calculated from estimated data
Feeding and begging	Sula nebouxii	51	Brood-Reducing	29	Normal	0.1882	8	exp	Continuous	Both	Continuous	Posture		Probability	r(s)=0.180	Spearman correlation	Paper calculated test statistic
Feeding and begging	Sula nebouxii	51	Brood-Reducing	29	Normal	0.4933	8	exp	Continuous	Both	Continuous	Posture		Probability	r(s)=0.476	Spearman correlation	Paper calculated test statistic
Feeding and begging	Sula nebouxii	51	Brood-Reducing	29	Normal	0.5298	14	exp	Continuous	Both	Continuous	Posture		Probability	r(s)=0.512	Spearman correlation	Paper calculated test statistic
Feeding and begging	Sula nebouxii	51	Brood-Reducing	29	Normal	0.6359	17	exp	Continuous	Both	Continuous	Posture		Probability	r(s)=0.618	Spearman correlation	Paper calculated test statistic
Feeding and begging	Sula nebouxii	51	Brood-Reducing	29	Good	0.6854	11	exp	Continuous	Both	Continuous	Posture		Probability	r(s)=0.668	Spearman correlation	Paper calculated test statistic
Feeding and begging	Sula nebouxii	51	Brood-Reducing	29	Poor	0.5449	18	exp	Continuous	Both	Continuous	Posture		Probability	r(s)=0.527	Spearman correlation	Paper calculated test statistic
Feeding and begging	Sula nebouxii	285	Brood-Reducing	29	Normal	0.59	17	exp	Continuous	Both	Continuous	Combo		Continuous	r=0.59	Pearson's correlation	I calculated from available data
Feeding and begging	Sula nebouxii	285	Brood-Reducing	29	Normal	0.36	17	exp	Continuous	Both	Continuous	Combo		Continuous	r=0.36	Pearson's correlation	I calculated from available data
Feeding and begging	Sula nebouxii	285	Brood-Reducing	29	Normal	0.97	17	exp	Continuous	Both	Continuous	Combo		Continuous	r=0.97	Pearson's correlation	I calculated from available data
Feeding and begging	Sula nebouxii	285	Brood-Reducing	29	Normal	-0.75	17	exp	Continuous	Both	Continuous	Combo		Continuous	-0.75	Pearson's correlation	I calculated from available data
Feeding and begging	Sula nebouxii	285	Brood-Reducing	29	Poor	-0.98	17	exp	Continuous	Both	Continuous	Combo		Continuous	-0.98	Pearson's correlation	I calculated from available data
Feeding and begging	Sula nebouxii	285	Brood-Reducing	29	Poor	-0.91	17	exp	Continuous	Both	Continuous	Combo		Continuous	-0.91	Pearson's correlation	I calculated from available data
Feeding and begging	Sula nebouxii	285	Brood-Reducing	29	Poor	0.98	17	exp	Continuous	Both	Continuous	Combo		Continuous	0.98	Pearson's correlation	I calculated from available data
Feeding and begging	Sula nebouxii	285	Brood-Reducing	29	Poor	0.99	17	exp	Continuous	Both	Continuous	Combo		Continuous	0.99	Pearson's correlation	I calculated from available data
Feeding and begging	Tachycineta bicolor	135	Brood-Reducing	168	Normal	0.8843	16	obs	Continuous	Both	Continuous	Posture		Probability	F(1,15)=53.81	ANOVA	Paper calculated test statistic
Feeding and begging	Tachycineta bicolor	136	Brood-Reducing	168	Normal	0.7357	27	exp	Continuous	Both	Hunger treatment	Combo		Continuous	F(1,25)=29.5	ANOVA	Paper calculated test statistic
Feeding and begging	Tachycineta bicolor	136	Brood-Reducing	168	Normal	0.3684	29	exp	Continuous	Both	Hunger treatment	Combo		Continuous	F(1,27)=4.24	ANOVA	Paper calculated test statistic
Feeding and begging	Tachycineta bicolor	136	Brood-Reducing	168	Normal	-0.04	16	exp	Continuous	Both	Hunger treatment	Combo		Continuous	t(15)=0.2386	T-Test	I calculated from estimated data
Feeding and begging	Tachycineta bicolor	136	Brood-Reducing	168	Poor	0.58	13	exp	Continuous	Both	Hunger treatment	Combo		Continuous	Before 2.75±1; After 4.5±1.5	Means and SD	I calculated from estimated data
Feeding and begging	Tachycineta bicolor	137	Brood-Reducing	168	Normal	0.23	25	exp	Continuous	Female	Continuous	Audio		Probability	Fed 'right' chick 18/25	Odds ratio	I calculated from available data
Feeding and begging	Tachycineta bicolor	137	Brood-Reducing	168	Normal	0.4	23	exp	Continuous	Male	Continuous	Audio		Probability	Fed 'right' chick 20/23	Odds ratio	I calculated from available data
Feeding and begging	Tachycineta bicolor	137	Brood-Reducing	168	Normal	0.2	12	exp	Continuous	Both	Continuous	Audio		Probability	z=0.67	Wilcoxon matched pairs sign test	Paper calculated test statistic
Feeding and begging	Tachycineta bicolor	137	Brood-Reducing	168	Normal	0.41	7	exp	Continuous	Both	Continuous	Audio		Probability	z=1.19	Wilcoxon matched pairs sign test	Paper calculated test statistic
Feeding and begging	Tachycineta bicolor	137	Brood-Reducing	168	Normal	0.65	10	exp	Continuous	Both	Continuous	Audio		Probability	z=2.72	Wilcoxon matched pairs sign test	Paper calculated test statistic
Feeding and begging	Tachycineta bicolor	139	Brood-Reducing	168	Normal	0.61	31	exp	Continuous	Both	Continuous	Audio		Probability	F(1,28)=16.87	ANOVA	Paper calculated test statistic
Feeding and begging	Tachycineta bicolor	139	Brood-Reducing	168	Normal	0.85	31	exp	Continuous	Both	Continuous	Posture		Probability	F(1,28)=74.24	ANOVA	Paper calculated test statistic
Feeding and begging	Tachycineta bicolor	139	Brood-Reducing	168	Normal	0.19	31	exp	Continuous	Both	Continuous	Audio		Probability	r=0.19	Partial correlation	Paper calculated test statistic
Feeding and begging	Tachycineta bicolor	139	Brood-Reducing	168	Normal	0.47	31	exp	Continuous	Both	Continuous	Posture		Probability	r=0.47	Partial correlation	Paper calculated test statistic
Feeding and begging	Tachycineta bicolor	298	Brood-Reducing	168	Normal	0.98	18	obs	Continuous	Female	Continuous	Posture		Probability	t(17)=22.5390	T-Test	I calculated from estimated data
Feeding and begging	Tachycineta bicolor	298	Brood-Reducing	168	Normal	0.99	18	obs	Continuous	Both	Continuous	Posture		Probability	t(17)=23.8	T-Test	Paper calculated test statistic
Feeding and begging	Tachycineta bicolor	298	Brood-Reducing	168	Normal	0.99	18	obs	Continuous	Male	Continuous	Posture		Probability	t(17)=28.1075	T-Test	I calculated from estimated data
Feeding and begging	Taeniopygia guttata	77	Brood-Reducing	40	Normal	0.8	28	exp	Continuous	Both	Continuous	Posture		Continuous	F(1,313.4)=545.3	GLMM	Paper calculated test statistic
Feeding and begging	Taeniopygia guttata	77	Brood-Reducing	40	Normal	0.15	28	exp	Continuous	Both	Continuous	Posture		Probability	F(1,650.6)=15.3	GLMM	Paper calculated test statistic
Feeding and begging	Taeniopygia guttata	143	Brood-Reducing	73	Good	0.62	6	exp	Continuous	Female	Continuous	Audio		Continuous	t(5)=1.7738	T-Test	I calculated from available data
Feeding and begging	Taeniopygia guttata	143	Brood-Reducing	73	Good	0.78	6	exp	Continuous	Male	Continuous	Audio		Continuous	t(5)=2.7874	T-Test	I calculated from available data
Feeding and begging	Taeniopygia guttata	143	Brood-Reducing	73	Good	0.94	6	exp	Continuous	Female	Continuous	Audio		Continuous	t(5)=6.0421	T-Test	I calculated from available data
Feeding and begging	Taeniopygia guttata	143	Brood-Reducing	73	Good	0.97	6	exp	Continuous	Male	Continuous	Audio		Continuous	t(5)=9.5753	T-Test	I calculated from available data
Feeding and begging	Taeniopygia guttata	160	Brood-Reducing	40	Good	0.95	13	exp	Continuous	Female	Continuous	Posture		Probability	t(12)=10.445	LMM	Paper calculated test statistic
Feeding and begging	Taeniopygia guttata	160	Brood-Reducing	40	Good	0.95	17	exp	Continuous	Female	Continuous	Posture		Probability	t(16)=12.356	LMM	Paper calculated test statistic
Feeding and begging	Taeniopygia guttata	160	Brood-Reducing	40	Good	0.95	17	exp	Continuous	Male	Continuous	Posture		Probability	t(16)=12.455	LMM	Paper calculated test statistic
Feeding and begging	Taeniopygia guttata	160	Brood-Reducing	40	Good	0.97	13	exp	Continuous	Male	Continuous	Posture		Probability	t(12)=14.2	LMM	Paper calculated test statistic
Feeding and begging	Thamnophilus atrinucha	276	Whole Brood Survival	153	Normal	0.76	11	exp	Continuous	Both	Continuous	Posture		Probability	t(10)=3.69	T-Test	Paper calculated test statistic
Feeding and begging	Thamnophilus atrinucha	276	Whole Brood Survival	153	Poor	0.72	11	exp	Continuous	Both	Continuous	Posture		Probability	t(10)=3.27	T-Test	Paper calculated test statistic
Feeding and begging	Turdoides bicolor	280	Whole Brood Survival	154	Normal	0.2461	14	obs	Continuous	Both	Continuous	Posture		Continuous	χ2(1)=116.2	LMM	Paper calculated test statistic
Feeding and begging	Turdoides bicolor	280	Whole Brood Survival	154	Normal	0.8222	14	exp	Continuous	Both	Continuous	Posture		Continuous	Before 0.14±0.02; During 0.27±0.06	Means and SD	Paper calculated test statistic
Feeding and begging	Turdoides bicolor	281	Whole Brood Survival	154	Normal	0.17	13	exp	Continuous	Both	Continuous	Audio		Continuous	coefficient 0.001	GLMM	Paper calculated test statistic
Feeding and begging	Turdoides bicolor	281	Whole Brood Survival	154	Normal	0.38	13	exp	Continuous	Both	Hunger treatment	Combo		Continuous	coefficient 0.007	GLMM	Paper calculated test statistic
Feeding and begging	Turdoides bicolor	281	Whole Brood Survival	154	Normal	0.32	13	exp	Continuous	Both	Continuous	Audio		Continuous	Beg 0.09±0.035 ; Control 0.02±0.04	Means and SD	I calculated from estimated data
Feeding and begging	Turdoides squamiceps	196	Brood-Reducing	106	Poor	-0.44	22	exp	Continuous	Both	Hunger treatment	Combo		Continuous	Difference between normal and high begging -10.6 percentage points±15.76	Means and SD	I calculated from estimated data
Feeding and begging	Turdoides squamiceps	196	Brood-Reducing	106	Poor	0.79	22	exp	Continuous	Both	Hunger treatment	Combo		Continuous	Difference between normal and high begging 29.1 percentage points±15.76	Means and SD	I calculated from estimated data
Feeding and begging	Turdus migratorius	254	Whole Brood Survival	156	Normal	0.6812	12	obs	Continuous	Both	Continuous	Posture		Probability	1.86071	Cohen's d	Paper calculated test statistic
Feeding and begging	Turdus migratorius	254	Whole Brood Survival	156	Normal	0.7395	12	obs	Continuous	Both	Continuous	Posture		Probability	2.1968	Cohen's d	Paper calculated test statistic
Feeding and begging	Turdus migratorius	254	Whole Brood Survival	156	Normal	0.7461	12	obs	Continuous	Both	Continuous	Posture		Probability	2.24116	Cohen's d	Paper calculated test statistic
Feeding and begging	Turdus migratorius	254	Whole Brood Survival	156	Normal	0.756	12	obs	Continuous	Both	Continuous	Posture		Probability	2.30965	Cohen's d	Paper calculated test statistic
Feeding and begging	Turdus migratorius	254	Whole Brood Survival	156	Normal	0.8219	12	obs	Continuous	Both	Continuous	Posture		Probability	2.88561	Cohen's d	Paper calculated test statistic
Feeding and begging	Turdus migratorius	254	Whole Brood Survival	156	Normal	0.8396	12	obs	Continuous	Both	Continuous	Posture		Probability	3.09124	Cohen's d	Paper calculated test statistic
Feeding and begging	Turdus migratorius	254	Whole Brood Survival	156	Normal	0.21	12	exp	Continuous	Both	Continuous	Posture		Probability	r(s)=0.20	Spearman correlation	Paper calculated test statistic
Feeding and begging	Turdus migratorius	254	Whole Brood Survival	156	Normal	0.56	12	exp	Continuous	Both	Continuous	Posture		Probability	r(s)=0.54	Spearman correlation	Paper calculated test statistic
Feeding and begging	Turdus migratorius	254	Whole Brood Survival	156	Normal	0.78	12	exp	Continuous	Both	Continuous	Posture		Probability	r(s)=0.77	Spearman correlation	Paper calculated test statistic
Feeding and begging	Turdus rufiventris	145	Brood-Reducing	74	Normal	0.01	9	exp	Continuous	Both	Continuous	Posture		Probability	deviance 0.006	Logistic regression	Paper calculated test statistic
Feeding and begging	Turdus rufiventris	145	Brood-Reducing	74	Normal	0.03	9	exp	Continuous	Both	Continuous	Posture		Probability	deviance 0.02	Logistic regression	Paper calculated test statistic
Feeding and begging	Turdus rufiventris	145	Brood-Reducing	74	Normal	0.05	9	exp	Continuous	Both	Continuous	Posture		Probability	deviance 0.05	Logistic regression	Paper calculated test statistic
Feeding and begging	Turdus rufiventris	145	Brood-Reducing	74	Normal	0.05	9	exp	Continuous	Both	Continuous	Posture		Probability	deviance 0.07	Logistic regression	Paper calculated test statistic
Feeding and begging	Turdus rufiventris	145	Brood-Reducing	74	Normal	0.08	9	exp	Continuous	Both	Continuous	Posture		Probability	deviance 0.25	Logistic regression	Paper calculated test statistic
Feeding and begging	Turdus rufiventris	145	Brood-Reducing	74	Normal	0.09	9	exp	Continuous	Both	Continuous	Posture		Probability	deviance 0.40	Logistic regression	Paper calculated test statistic
Feeding and begging	Turdus rufiventris	145	Brood-Reducing	74	Normal	0.14	9	exp	Continuous	Both	Continuous	Posture		Probability	deviance 0.73	Logistic regression	Paper calculated test statistic
Feeding and begging	Turdus rufiventris	145	Brood-Reducing	74	Normal	0.22	9	exp	Continuous	Both	Continuous	Posture		Probability	deviance 1.54	Logistic regression	Paper calculated test statistic
Feeding and begging	Tyto alba	50	Brood-Reducing	125	Normal	0.5	39	exp	Continuous	Both	Continuous	Audio		Probability	F(1,37)=12.61	GLMM	Paper calculated test statistic
Feeding and begging	Tyto alba	222	Brood-Reducing	125	Normal	0.29	44	exp	Continuous	Both	Continuous	Audio		Continuous	Fed 45.8±18.6 , Unfed 30.4±19.9	Means and SD	Paper calculated test statistic
Feeding and begging	Upupa epops	168	Brood-Reducing	88	Normal	0	1	obs	Continuous	Female	Probability	Combo		Probability	"When only the Smallcoefficient chick begged, the female tried to feed the Larger ones, and the Smallcoefficient one was only Fed when she was unSuccessful in this"	Odds ratio	I calculated from estimated data
Feeding and body size	Acrocephalus scirpaceus	85	Whole Brood Survival	26	Normal	0.74	33	exp	Continuous	Both				Continuous	r2=0.55	Linear model	Paper calculated test statistic
Feeding and body size	Acrocephalus scirpaceus	85	Whole Brood Survival	26	Poor	0.8	29	exp	Continuous	Both				Continuous	r2=0.64	Linear model	Paper calculated test statistic
Feeding and body size	Aegithalos caudatus	185	Whole Brood Survival	98	Normal	-0.1	7	obs	Continuous	Both				Continuous	χ2(1)=2.50	LMM	Paper calculated test statistic
Feeding and body size	Agelaius phoeniceus	34	Brood-Reducing	171	Poor	0.25	10	exp	Continuous	Female				Growth	χ2(1)=0.65	Chi-Squared	Paper calculated test statistic
Feeding and body size	Agelaius phoeniceus	123	Brood-Reducing	19	Normal	0.45	18	obs	Continuous	Both				Continuous	χ2(1)=10.7	GLMM	Paper calculated test statistic
Feeding and body size	Agelaius phoeniceus	295	Brood-Reducing	171	Poor	0.2	14	obs	Continuous	Male				Continuous	A/B chick 1.73±0.91; C/D chick 1.39±0.73	Means and SD	I calculated from estimated data
Feeding and body size	Agelaius phoeniceus	295	Brood-Reducing	171	Poor	0.56	26	obs	Continuous	Female				Continuous	A/B chick 4.63±0.87; C/D chick 3.57±0.59	Means and SD	I calculated from estimated data
Feeding and body size	Agelaius phoeniceus	305	Brood-Reducing	19	Normal	0.85	10	exp	Continuous	Male				Probability	Difference 3.6±2.3	Means and SD	I calculated from available data
Feeding and body size	Agelaius phoeniceus	305	Brood-Reducing	19	Normal	0.64	9	exp	Continuous	Female				Continuous	z=-2.503	Wilcoxon matched pairs sign test	Paper calculated test statistic
Feeding and body size	Agelaius phoeniceus	305	Brood-Reducing	19	Normal	0.68	8	exp	Continuous	Male				Continuous	z=-2.636	Wilcoxon matched pairs sign test	Paper calculated test statistic
Feeding and body size	Agelaius phoeniceus	305	Brood-Reducing	19	Normal	0.67	9	exp	Continuous	Female				Continuous	z=-2.692	Wilcoxon matched pairs sign test	Paper calculated test statistic
Feeding and body size	Amazona aestiva	240	Brood-Reducing	35	Normal	0.46	17	obs	Continuous	Both				Growth	F(1,24)=6.29, r2=0.21	ANOVA	Paper calculated test statistic
Feeding and body size	Aphelocoma coerulescens	212	Whole Brood Survival	115	Good	0.43	10	obs	Dichotomous	Both				Growth	A chick 46.3±1.9; B chick 40.4±2.0 (M)	Means and SD	I calculated from estimated data
Feeding and body size	Aphelocoma coerulescens	212	Whole Brood Survival	115	Normal	0.51	8	obs	Dichotomous	Both				Growth	A chick 48.1±2.2; C chick 37.6±1.9 (M)	Means and SD	I calculated from estimated data
Feeding and body size	Aphelocoma coerulescens	212	Whole Brood Survival	115	Poor	0.6	6	obs	Dichotomous	Both				Growth	A chick 43.3±2.8 g; 4th 32.2±2.2 (M)	Means and SD	I calculated from estimated data
Feeding and body size	Aphelocoma coerulescens	213	Whole Brood Survival	115	Good	-0.45	9	exp	Dichotomous	Both				Mortality	A chick 66.7%; C chick 100%	Odds ratio	I calculated from available data
Feeding and body size	Aphelocoma coerulescens	213	Whole Brood Survival	115	Good	0.07	9	exp	Dichotomous	Both				Mortality	A chick 77.8%; C chick 71.4%	Odds ratio	I calculated from available data
Feeding and body size	Aphelocoma coerulescens	213	Whole Brood Survival	115	Poor	0.13	19	exp	Dichotomous	Both				Mortality	A chick 52.6%; C chick 40.0%	Odds ratio	I calculated from available data
Feeding and body size	Aphelocoma coerulescens	213	Whole Brood Survival	115	Normal	0.19	18	exp	Dichotomous	Both				Mortality	A chick 77.8%; C chick 60.0%	Odds ratio	I calculated from available data
Feeding and body size	Apus apus	192	Brood-Reducing	103	Normal	0.428	26	obs	Continuous	Both				Growth	r=0.428	Pearson's correlation	Paper calculated test statistic
Feeding and body size	Apus apus	192	Brood-Reducing	103	Normal	0.46	26	obs	Continuous	Both				Growth	r=0.460	Pearson's correlation	Paper calculated test statistic
Feeding and body size	Apus apus	192	Brood-Reducing	103	Normal	0.41	26	obs	Continuous	Both				Mortality	t(10,40)=3.15	T-Test	Paper calculated test statistic
Feeding and body size	Apus pallidus	161	Brood-Reducing	85	Good	0.37	16	obs	Continuous	Both				Mortality	χ2(1)=3.709	Chi-Squared	I calculated from available data
Feeding and body size	Apus pallidus	161	Brood-Reducing	85	Poor	0.54	33	obs	Continuous	Both				Mortality	χ2(2)=13.6	Chi-Squared	Paper calculated test statistic
Feeding and body size	Apus pallidus	162	Brood-Reducing	85	Poor	0.41	14	obs	Continuous	Both				Continuous	F(1,14)=1.37	ANOVA	Paper calculated test statistic
Feeding and body size	Apus pallidus	162	Brood-Reducing	85	Good	0.3	11	obs	Continuous	Both				Continuous	F(2,33)=3.42	ANOVA	Paper calculated test statistic
Feeding and body size	Asio flammeus	149	Brood-Reducing	77	Poor	0.99	1	obs	Dichotomous	Both				Mortality	nior 0; Junior 3	Odds ratio	I calculated from available data
Feeding and body size	Athene cunicularia	90	Brood-Reducing	21	Normal	0.29	5	exp	Dichotomous	Both				Mortality	A chick 83%±6%; B chick 74%±9%	Means and SD	I calculated from estimated data
Feeding and body size	Athene cunicularia	90	Brood-Reducing	21	Normal	0.87	8	exp	Dichotomous	Both				Mortality	A chick 100%±0; B chick 36 %±12%	Means and SD	I calculated from estimated data
Feeding and body size	Athene cunicularia	90	Brood-Reducing	21	Good	0.38	4	exp	Dichotomous	Both				Mortality	A chick 83%±6%; B chick 70%±10%	Means and SD	I calculated from estimated data
Feeding and body size	Athene cunicularia	90	Brood-Reducing	21	Good	0.36	7	exp	Dichotomous	Both				Mortality	A chick 100%±0; B chick 87%±9%	Means and SD	I calculated from estimated data
Feeding and body size	Athene cunicularia	90	Brood-Reducing	21	Normal	-0.09	3	exp	Dichotomous	Both				Growth	A chick 4.71±1.72 ; B chick 5.27±0.4	Means and SD	I calculated from available data
Feeding and body size	Athene cunicularia	90	Brood-Reducing	21	Normal	0.78	5	exp	Dichotomous	Both				Growth	A chick 4.67±0.3; B chick 0.93±0.91	Means and SD	I calculated from available data
Feeding and body size	Athene cunicularia	90	Brood-Reducing	21	Good	-0.25	3	exp	Dichotomous	Both				Growth	A chick 4.44±1.25; B chick 5.7±0.87	Means and SD	I calculated from available data
Feeding and body size	Athene cunicularia	90	Brood-Reducing	21	Good	-0.09	7	exp	Dichotomous	Both				Growth	A chick 3.77±0.32; B chick 3.98±0.48	Means and SD	I calculated from available data
Feeding and body size	Bubo bubo	200	Brood-Reducing	13	Normal	0.6781	6	exp	Continuous	Both				Growth	F(1,5)=12.71	LMM	Paper calculated test statistic
Feeding and body size	Bubulcus ibis	69	Brood-Reducing	152	Normal	0.53	38	obs	Continuous	Both				Growth	r=0.53	Pearson's correlation	I calculated from available data
Feeding and body size	Bubulcus ibis	70	Brood-Reducing	152	Poor	-0.13	9	exp	Dichotomous	Both				Probability	47.4% A's overall priority	Chi-Squared	I calculated from estimated data
Feeding and body size	Bubulcus ibis	70	Brood-Reducing	152	Normal	0.52	9	exp	Dichotomous	Both				Probability	62.5% A's overall priority	Chi-Squared	I calculated from estimated data
Feeding and body size	Bubulcus ibis	71	Brood-Reducing	152	Normal	0.4066	6	obs	Continuous	Both				Continuous	r=0.4066	Pearson's correlation	I calculated from available data
Feeding and body size	Bubulcus ibis	71	Brood-Reducing	152	Poor	0.7683	3	obs	Continuous	Both				Continuous	r=0.7683	Pearson's correlation	I calculated from available data
Feeding and body size	Bubulcus ibis	71	Brood-Reducing	152	Normal	0.63	9	obs	Dichotomous	Both				Probability	t(8)=2.3	T-Test	I calculated from available data
Feeding and body size	Bubulcus ibis	71	Brood-Reducing	152	Normal	0.69	9	obs	Dichotomous	Both				Probability	t(8)=2.6750	T-Test	I calculated from available data
Feeding and body size	Bubulcus ibis	71	Brood-Reducing	152	Normal	0.83	9	obs	Dichotomous	Both				Probability	t(8)=4.175	T-Test	I calculated from available data
Feeding and body size	Bubulcus ibis	71	Brood-Reducing	152	Normal	0.88	9	obs	Dichotomous	Both				Probability	t(8)=5.3	T-Test	I calculated from available data
Feeding and body size	Buteo lagopus	205	Brood-Reducing	5	Normal	0.5	10	obs	Dichotomous	Both				Mortality	nior 0; Junior 4	Odds ratio	I calculated from estimated data
Feeding and body size	Carduelis tristis	246	Whole Brood Survival	139	Normal	0.13	34	exp	Dichotomous	Both				Growth	Heaviest 0.95±0.23; lightest 0.89±0.21	Means and SD	I calculated from estimated data
Feeding and body size	Carduelis tristis	246	Whole Brood Survival	139	Normal	0.46	38	exp	Dichotomous	Both				Growth	Heaviest 0.95±0.20; lightest 0.75±0.19	Means and SD	I calculated from estimated data
Feeding and body size	Carduelis tristis	246	Whole Brood Survival	139	Normal	0.06	61	exp	Continuous	Both				Growth	F(6,331)=0.194	Partial F value	Paper calculated test statistic
Feeding and body size	Carduelis tristis	246	Whole Brood Survival	139	Normal	0.39	61	exp	Continuous	Both				Growth	F(6,331)=9.923	Partial F value	Paper calculated test statistic
Feeding and body size	Casmerodius albus	40	Brood-Reducing	93	Normal	0.42	7	obs	Dichotomous	Both				Continuous	A chick 27.6±3.3 ; C chick 18.8±3.6	Means and SD	Paper calculated test statistic
Feeding and body size	Casmerodius albus	174	Brood-Reducing	93	Normal	0.85	16	obs	Continuous	Both				Continuous	χ2(2)=40.7	Chi-Squared	Paper calculated test statistic
Feeding and body size	Casmerodius albus	174	Brood-Reducing	93	Normal	0.88	16	obs	Continuous	Both				Continuous	χ2(2)=57.6	Chi-Squared	Paper calculated test statistic
Feeding and body size	Casmerodius albus	175	Brood-Reducing	93	Good	0.49	5	obs	Dichotomous	Both				Probability	Juniorcoefficient 21.8±14.5%	Chi-squared	I calculated from estimated data
Feeding and body size	Casmerodius albus	175	Brood-Reducing	93	Normal	0.84	6	obs	Dichotomous	Both				Probability	Juniorcoefficient 8.3±11.7%	Chi-squared	I calculated from estimated data
Feeding and body size	Casmerodius albus	175	Brood-Reducing	93	Good	0.34	5	obs	Dichotomous	Both				Probability	Juniorcoefficient 22%	Chi-squared	I calculated from estimated data
Feeding and body size	Casmerodius albus	175	Brood-Reducing	93	Normal	0.72	6	obs	Dichotomous	Both				Probability	Juniorcoefficient 8%	Chi-squared	I calculated from estimated data
Feeding and body size	Casmerodius albus	199	Brood-Reducing	93	Normal	0.64	15	obs	Dichotomous	Both				Probability	43.2%±6.5% for Large (random allocation would be 33%)	Means and SD	Paper calculated test statistic
Feeding and body size	Casmerodius albus	203	Brood-Reducing	93	Normal	0.59	5	exp	Dichotomous	Male				Continuous	χ2(1)=2.67	Friedman (non-parametric 2 way anova, df 2)	Paper calculated test statistic
Feeding and body size	Casmerodius albus	203	Brood-Reducing	93	Normal	0.67	5	exp	Dichotomous	Both				Continuous	χ2(1)=4.0	Friedman (non-parametric 2 way anova, df 2)	Paper calculated test statistic
Feeding and body size	Casmerodius albus	203	Brood-Reducing	93	Normal	0.76	5	exp	Dichotomous	Female				Continuous	χ2(1)=6.7	Friedman (non-parametric 2 way anova, df 2)	Paper calculated test statistic
Feeding and body size	Cepphus grylle	38	Brood-Reducing	22	Normal	0.05	5	exp	Dichotomous	Both				Probability	A = 52.6%	Chi-squared	I calculated from estimated data
Feeding and body size	Cepphus grylle	38	Brood-Reducing	22	Normal	-0.01	15	exp	Dichotomous	Both				Probability	z=0.05	Wilcoxon matched pairs sign test	Paper calculated test statistic
Feeding and body size	Cepphus grylle	38	Brood-Reducing	22	Poor	0.6	15	exp	Dichotomous	Both				Probability	z=2.87	Wilcoxon matched pairs sign test	Paper calculated test statistic
Feeding and body size	Ciconia ciconia	48	Brood-Reducing	132	Normal	0.8	9	exp	Continuous	Both				Continuous	F(2,16)=14.5	ANOVA	Paper calculated test statistic
Feeding and body size	Ciconia ciconia	48	Brood-Reducing	132	Normal	0.85	7	exp	Continuous	Both				Continuous	F(2,16)=20.7	ANOVA	Paper calculated test statistic
Feeding and body size	Ciconia ciconia	48	Brood-Reducing	132	Normal	0.73	11	exp	Continuous	Both				Continuous	F(2,20)=11.2	ANOVA	Paper calculated test statistic
Feeding and body size	Ciconia ciconia	48	Brood-Reducing	132	Poor	0.78	34	exp	Dichotomous	Both				Mortality	A chick 50%; B chick 35%; C chick 27%; D chick 0%; E chick 0%	Odds ratio	I calculated from available data
Feeding and body size	Ciconia ciconia	48	Brood-Reducing	132	Normal	0.79	35	exp	Dichotomous	Both				Mortality	A chick 92%; B chick 84%; C chick 50%; D chick 28%; E chick 14%	Odds ratio	I calculated from available data
Feeding and body size	Ciconia ciconia	48	Brood-Reducing	132	Normal	0.78	40	exp	Dichotomous	Both				Mortality	A chick 100%; B chick 93%; C chick38%; D chick 0%; E chick 0%	Odds ratio	I calculated from available data
Feeding and body size	Ciconia ciconia	235	Brood-Reducing	132	Normal	0.48	14	obs	Continuous	Both				Mortality	F(3,80)=7.92	ANOVA	Paper calculated test statistic
Feeding and body size	Ciconia ciconia	235	Brood-Reducing	132	Poor	0.98	8	obs	Dichotomous	Both				Continuous	A chick 6.37±0.92; 3/4 0	Means and SD	I calculated from available data
Feeding and body size	Ciconia ciconia	235	Brood-Reducing	132	Poor	0.97	8	obs	Dichotomous	Both				Continuous	A chick 5.75±1.04; 3/4 0	Means and SD	I calculated from available data
Feeding and body size	Ciconia ciconia	235	Brood-Reducing	132	Poor	0.97	8	obs	Dichotomous	Both				Continuous	A chick 5.13±0.83; 3/4 0	Means and SD	I calculated from available data
Feeding and body size	Ciconia ciconia	235	Brood-Reducing	132	Good	0.85	6	obs	Dichotomous	Both				Continuous	A chick 3.5±0.55; 3/4 1.67±0.52	Means and SD	I calculated from available data
Feeding and body size	Ciconia ciconia	235	Brood-Reducing	132	Good	0.84	6	obs	Dichotomous	Both				Continuous	A chick 3.33±0.52; 3/4 1.83±0.41	Means and SD	I calculated from available data
Feeding and body size	Ciconia ciconia	235	Brood-Reducing	132	Good	0.49	6	obs	Dichotomous	Both				Continuous	A chick 3.00±0.63; 3/4 2.33±0.52	Means and SD	I calculated from available data
Feeding and body size	Ciconia ciconia	235	Brood-Reducing	132	Poor	0.97	12	obs	Dichotomous	Both				Continuous	A chick 42.4±5.5; B chick 8.8±2.6	Means and SD	I calculated from available data
Feeding and body size	Ciconia ciconia	235	Brood-Reducing	132	Poor	0.68	3	obs	Dichotomous	Both				Continuous	A chick 53.1±2.8; B chick 46.9±3.1	Means and SD	I calculated from available data
Feeding and body size	Ciconia ciconia	235	Brood-Reducing	132	Poor	0.96	9	obs	Dichotomous	Both				Continuous	A chick 40.7±3.2; B chick 20.3±2.4	Means and SD	I calculated from available data
Feeding and body size	Ciconia ciconia	235	Brood-Reducing	132	Normal	0.81	9	obs	Dichotomous	Both				Continuous	A chick 29.6±4.2; B chick 19.2±3.2	Means and SD	I calculated from available data
Feeding and body size	Ciconia ciconia	235	Brood-Reducing	132	Good	0.89	9	obs	Dichotomous	Both				Continuous	A chick 30.2±2.6; B chick 20.5±2.2	Means and SD	I calculated from available data
Feeding and body size	Ciconia ciconia	270	Brood-Reducing	132	Normal	0	16	obs	Continuous	Both				Continuous	"Parents do not distribute food among the chicks but only deliver food to the ncoefficient bottom"	N/A	I calculated from estimated data
Feeding and body size	Circus aeruginosus	265	Whole Brood Survival	28	Normal	-0.06	146	obs	Dichotomous	Both				Growth	F(1,146)=0.55	GLMM	Paper calculated test statistic
Feeding and body size	Circus aeruginosus	265	Whole Brood Survival	28	Normal	0	153	obs	Dichotomous	Both				Growth	F(1,155)=0.00	GLMM	Paper calculated test statistic
Feeding and body size	Circus pygargus	4	Brood-Reducing	51	Normal	0.35	22	obs	Dichotomous	Both				Continuous	F(1,32)=4.52	ANOVA	Paper calculated test statistic
Feeding and body size	Circus pygargus	4	Brood-Reducing	51	Good	-0.55	4	obs	Dichotomous	Both				Continuous	A chick 43.8±14%; B chick 83.25±14.5%	Chi-squared	I calculated from estimated data
Feeding and body size	Circus pygargus	4	Brood-Reducing	51	Normal	0.61	8	obs	Dichotomous	Both				Continuous	A chick 43.8±24.1%; C chick 29.7±35.5%	Chi-squared	I calculated from estimated data
Feeding and body size	Circus pygargus	4	Brood-Reducing	51	Normal	0.77	9	obs	Dichotomous	Both				Continuous	A chick 35.5±29.7%; D chick 11.0±14.1%	Chi-squared	I calculated from estimated data
Feeding and body size	Circus pygargus	4	Brood-Reducing	51	Poor	0.99	1	obs	Dichotomous	Both				Continuous	A chick 37.2±0%; E chick 11.9±0%	Chi-squared	I calculated from estimated data
Feeding and body size	Circus pygargus	4	Brood-Reducing	51	Normal	0.28	62	obs	Continuous	Both				Growth	F(2,78)=3.36	GLMM	Paper calculated test statistic
Feeding and body size	Circus pygargus	4	Brood-Reducing	51	Normal	0.3	62	obs	Continuous	Both				Growth	t(61)=-2.3	Post-hoc Tukey	Paper calculated test statistic
Feeding and body size	Circus pygargus	4	Brood-Reducing	51	Normal	0.32	62	obs	Continuous	Both				Growth	t(61)=-2.5	Post-hoc Tukey	Paper calculated test statistic
Feeding and body size	Circus pygargus	264	Brood-Reducing	51	Normal	0.27	50	exp	Continuous	Both				Growth	F(1,45)=3.58	GLMM	Paper calculated test statistic
Feeding and body size	Circus pygargus	264	Brood-Reducing	51	Good	0.12	50	exp	Continuous	Both				Growth	F(1,46)=0.64	GLMM	Paper calculated test statistic
Feeding and body size	Colaptes auratus	301	Brood-Reducing	165	Normal	0.7	20	exp	Dichotomous	Both				Continuous	t(39)=6.10	T-Test	Paper calculated test statistic
Feeding and body size	Collocalia esculenta	24	Whole Brood Survival	11	Normal	0.31	26	exp	Dichotomous	Both				Growth	A chick 9.6±0.7; B chick 9.1±0.8	Means and SD	I calculated from available data
Feeding and body size	Collocalia esculenta	24	Whole Brood Survival	11	Good	0.2	17	exp	Dichotomous	Both				Growth	A chick 9.6±0.9; B chick 9.2±0.9	Means and SD	I calculated from available data
Feeding and body size	Collocalia esculenta	24	Whole Brood Survival	11	Normal	0.52	16	exp	Dichotomous	Both				Growth	A chick 9.4±0.7; B chick 7.8±1.9	Means and SD	I calculated from available data
Feeding and body size	Collocalia esculenta	24	Whole Brood Survival	11	Good	0.37	5	exp	Dichotomous	Both				Growth	A chick 9.9±1.1; B chick 8.8±0.7	Means and SD	I calculated from available data
Feeding and body size	Collocalia esculenta	24	Whole Brood Survival	11	Normal	0.44	7	exp	Dichotomous	Both				Growth	A chick 9.9±0.7; B chick 8.9±1.0	Means and SD	I calculated from available data
Feeding and body size	Collocalia esculenta	24	Whole Brood Survival	11	Good	0	3	exp	Dichotomous	Both				Growth	A chick 10.0±0.08; B chick 10.0±0.09	Means and SD	I calculated from available data
Feeding and body size	Coracias garrulus	6	Whole Brood Survival	4	Normal	0.48	21	exp	Continuous	Both				Continuous	F(1,30)=9.05	LMM	Paper calculated test statistic
Feeding and body size	Coracias garrulus	6	Whole Brood Survival	4	Good	0.01	21	exp	Dichotomous	Both				Continuous	Junior 1.13±0.28 ; nior 1.15±0.30	Means and SD	I calculated from estimated data
Feeding and body size	Coracias garrulus	6	Whole Brood Survival	4	Normal	0.48	21	exp	Dichotomous	Both				Continuous	Junior 0.59±0.28 ; nior 2.15±0.33	Means and SD	I calculated from estimated data
Feeding and body size	Coracias garrulus	198	Whole Brood Survival	4	Normal	0.66	26	exp	Continuous	Both				Growth	F(1,61)=45.85	GLMM	Paper calculated test statistic
Feeding and body size	Coracias garrulus	198	Whole Brood Survival	4	Normal	0.31	26	exp	Continuous	Both				Growth	F(1,62)=6.52	GLMM	Paper calculated test statistic
Feeding and body size	Coracias garrulus	198	Whole Brood Survival	4	Normal	0.32	26	exp	Continuous	Both				Growth	F(1,62)=7.23	GLMM	Paper calculated test statistic
Feeding and body size	Coracias garrulus	198	Whole Brood Survival	4	Normal	0.55	26	exp	Continuous	Both				Growth	F(1,63)=26.84	GLMM	Paper calculated test statistic
Feeding and body size	Coracias garrulus	198	Whole Brood Survival	4	Normal	0.48	12	exp	Continuous	Both				Growth	nior: 61.4±2.1; Junior 58.6±2.7	Means and SD	I calculated from available data
Feeding and body size	Coracias garrulus	198	Whole Brood Survival	4	Normal	-0.73	12	exp	Continuous	Both				Growth	nior 79.7±4.2; Junior92.8±8.1	Means and SD	I calculated from available data
Feeding and body size	Coracias garrulus	198	Whole Brood Survival	4	Normal	0.68	12	exp	Continuous	Both				Growth	nior 61.6±4.9; Junior 51.6±5.7	Means and SD	I calculated from available data
Feeding and body size	Coracias garrulus	198	Whole Brood Survival	4	Normal	0.38	12	exp	Continuous	Both				Growth	nior 78.9±3.8; Junior75.2±4.9	Means and SD	I calculated from available data
Feeding and body size	Coracias garrulus	198	Whole Brood Survival	4	Normal	0.26	26	exp	Dichotomous	Both				Mortality	nior 10/53; Junior 10/15	Odds ratio	I calculated from available data
Feeding and body size	Corcorax melanorhamphos	17	Brood-Reducing	9	Good	-0.15	13	exp	Dichotomous	Both				Growth	A chick 107.0±51.2; C chick 137.2±126.9	Means and SD	I calculated from estimated data
Feeding and body size	Corcorax melanorhamphos	17	Brood-Reducing	9	Normal	0.34	13	exp	Dichotomous	Both				Growth	A chick 86.0±33.5; C chick 45.3±70.9	Means and SD	I calculated from estimated data
Feeding and body size	Corvus corone	30	Brood-Reducing	121	Normal	0.42	133	obs	Continuous	Both				Mortality	χ2(1)=51.78	LMM	Paper calculated test statistic
Feeding and body size	Corvus frugilegus	148	Brood-Reducing	76	Normal	0.8	29	obs	Dichotomous	Both				Mortality	Junior 90%	Odds ratio	I calculated from available data
Feeding and body size	Corvus monedula	75	Brood-Reducing	75	Normal	0.32	16	obs	Continuous	Both				Mortality	r(s)=0.31	Spearman correlation	Paper calculated test statistic
Feeding and body size	Corvus monedula	75	Brood-Reducing	75	Normal	0.47	22	obs	Continuous	Both				Mortality	r(s)=0.45	Spearman correlation	Paper calculated test statistic
Feeding and body size	Corvus monedula	75	Brood-Reducing	75	Normal	0.87	16	obs	Continuous	Both				Growth	r(s)=0.86	Spearman correlation	Paper calculated test statistic
Feeding and body size	Corvus monedula	75	Brood-Reducing	75	Normal	0.86	22	obs	Continuous	Both				Growth	r(s)=0.84	Spearman correlation	Paper calculated test statistic
Feeding and body size	Corvus monedula	75	Brood-Reducing	75	Normal	0.53	16	obs	Continuous	Both				Mortality	t(78)=5.5	T-Test	Paper calculated test statistic
Feeding and body size	Corvus monedula	75	Brood-Reducing	75	Normal	0.57	22	obs	Continuous	Both				Mortality	t(83)=6.3	T-Test	Paper calculated test statistic
Feeding and body size	Corvus monedula	148	Brood-Reducing	75	Poor	0.42	1	exp	Dichotomous	Both				Continuous	A chick 17; B chick 7	Odds ratio	I calculated from available data
Feeding and body size	Corvus monedula	148	Brood-Reducing	75	Normal	0.54	26	obs	Dichotomous	Both				Mortality	Junior 77%	Odds ratio	I calculated from available data
Feeding and body size	Corvus monedula	148	Brood-Reducing	75	Normal	-0.05	1	exp	Dichotomous	Both				Continuous	A chick 54; B chick 60	Odds ratio	I calculated from available data
Feeding and body size	Crotophaga major	215	Brood-Reducing	118	Normal	0.52	18	obs	Continuous	Both				Growth	F(2,74)=13.7	LMM	Paper calculated test statistic
Feeding and body size	Crotophaga major	215	Brood-Reducing	118	Normal	0.79	18	obs	Continuous	Both				Mortality	χ2(1)=158	Logistic regression with mixed effects	Paper calculated test statistic
Feeding and body size	Cyanoliseus patagonus	169	Brood-Reducing	90	Normal	0.54	29	obs	Continuous	Both				Growth	F(2,18)=3.7	ANOVA	Paper calculated test statistic
Feeding and body size	Cyanoliseus patagonus	169	Brood-Reducing	90	Normal	0.54	29	obs	Continuous	Both				Growth	F(2,18)=3.7	ANOVA	Paper calculated test statistic
Feeding and body size	Cyanoliseus patagonus	169	Brood-Reducing	90	Normal	0.66	29	obs	Continuous	Both				Growth	F(2,30)=11.8	ANOVA	Paper calculated test statistic
Feeding and body size	Cyanoliseus patagonus	169	Brood-Reducing	90	Normal	0.52	29	obs	Continuous	Both				Growth	F(2,30)=5.5	ANOVA	Paper calculated test statistic
Feeding and body size	Cyanoliseus patagonus	169	Brood-Reducing	90	Normal	0.54	29	obs	Continuous	Both				Growth	F(2,31)=6.3	ANOVA	Paper calculated test statistic
Feeding and body size	Cyanoliseus patagonus	169	Brood-Reducing	90	Normal	0.28	29	obs	Dichotomous	Both				Mortality	A/B chicks 94%; D/E chicks 73%	Odds ratio	I calculated from estimated data
Feeding and body size	Cyanoramphus novaezelandiae	194	Brood-Reducing	105	Normal	0.35	14	obs	Continuous	Both				Growth	χ2(2)=10.35	Kruskal-Wallis test	Paper calculated test statistic
Feeding and body size	Cyanoramphus novaezelandiae	194	Brood-Reducing	105	Normal	0.49	24	obs	Continuous	Both				Mortality	χ2(2)=13.82	Kruskal-Wallis test	Paper calculated test statistic
Feeding and body size	Cyanoramphus novaezelandiae	194	Brood-Reducing	105	Normal	0.47	14	obs	Continuous	Both				Growth	χ2(2)=16.47	Kruskal-Wallis test	Paper calculated test statistic
Feeding and body size	Cyanoramphus novaezelandiae	194	Brood-Reducing	105	Normal	0.24	14	obs	Continuous	Both				Growth	χ2(2)=3.48	Kruskal-Wallis test	Paper calculated test statistic
Feeding and body size	Cyanoramphus novaezelandiae	194	Brood-Reducing	105	Normal	0.29	14	obs	Continuous	Both				Growth	χ2(2)=5.32	Kruskal-Wallis test	Paper calculated test statistic
Feeding and body size	Dacelo novaeguineae	133	Brood-Reducing	71	Normal	0.25	63	obs	Dichotomous	Both				Mortality	A chick 0/63; B chick 2/63; C chick 12/63	Odds ratio	I calculated from available data
Feeding and body size	Dacelo novaeguineae	134	Brood-Reducing	71	Normal	0.58	52	obs	Dichotomous	Both				Mortality	50% of nests experienced brood reduction, always the Junior chick	Odds ratio	I calculated from estimated data
Feeding and body size	Dendroica petechia	144	Whole Brood Survival	79	Normal	0.64	15	exp	Continuous	Both				Continuous	z=3.25	Wilcoxon matched pairs sign test	Paper calculated test statistic
Feeding and body size	Dendroica petechia	144	Whole Brood Survival	79	Normal	0.65	15	exp	Continuous	Both				Continuous	z=3.28	Wilcoxon matched pairs sign test	Paper calculated test statistic
Feeding and body size	Dendroica petechia	237	Whole Brood Survival	79	Normal	0.14	10	obs	Dichotomous	Both				Probability	χ2(1)=0.8226	Chi-Squared	I calculated from available data
Feeding and body size	Egretta caerulea	294	Brood-Reducing	120	Normal	0.6	46	exp	Dichotomous	Both				Growth	A/B chick 207.4±37; D/E chick 135.8±57	Means and SD	I calculated from estimated data
Feeding and body size	Egretta garzetta	88	Brood-Reducing	66	Good	0.01	39	obs	Dichotomous	Both				Mortality	χ2(1)=0.0360	Chi-Squared	Paper calculated test statistic
Feeding and body size	Egretta garzetta	88	Brood-Reducing	66	Normal	0.06	67	obs	Dichotomous	Both				Mortality	χ2(1)=4.2593	Chi-Squared	Paper calculated test statistic
Feeding and body size	Egretta garzetta	106	Brood-Reducing	66	Normal	0.52	37	obs	Continuous	Both				Mortality	r=0.52	Pearson's correlation	I calculated from available data
Feeding and body size	Egretta garzetta	106	Brood-Reducing	66	Normal	0.61	3	obs	Dichotomous	Both				Probability	r=0.61	Means and SD	I calculated from available data
Feeding and body size	Egretta garzetta	106	Brood-Reducing	66	Normal	0.31	37	obs	Dichotomous	Both				Mortality	χ2(1)=13.8	Chi-Squared	Paper calculated test statistic
Feeding and body size	Egretta garzetta	106	Brood-Reducing	66	Poor	0.15	8	obs	Dichotomous	Both				Mortality	A chick 80.0%, B chick 66.7%	Odds ratio	I calculated from available data
Feeding and body size	Egretta garzetta	106	Brood-Reducing	66	Poor	0.82	8	obs	Dichotomous	Both				Mortality	A chick 80.0% C and later chicks 0%	Odds ratio	I calculated from available data
Feeding and body size	Egretta garzetta	106	Brood-Reducing	66	Normal	0.81	3	obs	Dichotomous	Both				Probability	t(12)=4.83	T-test	I calculated from available data
Feeding and body size	Egretta thula	40	Brood-Reducing	107	Normal	0.4	5	obs	Dichotomous	Both				Continuous	A chick 14.1±0.9 ; C chick 9.7±2.9	Means and SD	Paper calculated test statistic
Feeding and body size	Egretta thula	60	Brood-Reducing	107	Normal	0.83	41	obs	Continuous	Both				Continuous	F(1,4)=8.72	ANOVA	Paper calculated test statistic
Feeding and body size	Eremophila alpestris	53	Whole Brood Survival	30	Normal	-0.08	12	obs	Dichotomous	Male				Probability	A chick 139; B chick 164	Odds ratio	I calculated from available data
Feeding and body size	Eremophila alpestris	53	Whole Brood Survival	30	Normal	-0.09	12	obs	Dichotomous	Female				Probability	A chick 185; B chick 223	Odds ratio	I calculated from available data
Feeding and body size	Eremophila alpestris	53	Whole Brood Survival	30	Normal	-0.22	13	obs	Dichotomous	Male				Probability	A chick 174; C chick 275	Odds ratio	I calculated from available data
Feeding and body size	Eremophila alpestris	53	Whole Brood Survival	30	Normal	-0.13	13	obs	Dichotomous	Female				Probability	A chick 269; C chick 348	Odds ratio	I calculated from available data
Feeding and body size	Erythropygia galactotes	180	Whole Brood Survival	94	Normal	0.61	10	obs	Continuous	Both				Continuous	F(2,18)=5.24	ANOVA	Paper calculated test statistic
Feeding and body size	Erythropygia galactotes	180	Whole Brood Survival	94	Normal	0.69	10	obs	Continuous	Both				Continuous	F(2,18)=8.26	ANOVA	Paper calculated test statistic
Feeding and body size	Erythropygia galactotes	180	Whole Brood Survival	94	Normal	0.11	10	obs	Dichotomous	Female				Continuous	t(9)=0.32	T-Test	Paper calculated test statistic
Feeding and body size	Eudyptes chrysocome	302	Brood-Reducing	166	Normal	0.89	18	obs	Dichotomous	Both				Mortality	A chick 17, B chick 1	Odds ratio	I calculated from available data
Feeding and body size	Eudyptes pachyrhynchus	261	Brood-Reducing	144	Normal	0.24	118	obs	Dichotomous	Both				Growth	F(2,155)=4.930	ANCOVA	Paper calculated test statistic
Feeding and body size	Eudyptes pachyrhynchus	261	Brood-Reducing	144	Normal	0.58	19	obs	Dichotomous	Both				Mortality	G=9.765	Odds ratio	I calculated from available data
Feeding and body size	Eudyptes pachyrhynchus	261	Brood-Reducing	144	Normal	0.28	5	obs	Dichotomous	Both				Continuous	t(10)=-0.917	T-Test	Paper calculated test statistic
Feeding and body size	Falco sparverius	299	Brood-Reducing	163	Normal	0.86	206	obs	Continuous	Both				Growth	t(205)=24.5	T-Test	I calculated from estimated data
Feeding and body size	Falco sparverius	299	Brood-Reducing	163	Good	0.52	49	exp	Continuous	Both				Growth	t(48)=4.25	T-Test	I calculated from estimated data
Feeding and body size	Falco sparverius	299	Brood-Reducing	163	Good	0.86	51	obs	Continuous	Both				Growth	t(50)=11.667	T-Test	I calculated from estimated data
Feeding and body size	Falco sparverius	299	Brood-Reducing	163	Normal	0.65	53	exp	Continuous	Both				Growth	t(52)=6.125	T-Test	I calculated from estimated data
Feeding and body size	Falco tinnunculus	14	Whole Brood Survival	89	Normal	0.04	28	obs	Continuous	Both				Growth	F(1,67)=0.13	GLMM	Paper calculated test statistic
Feeding and body size	Falco tinnunculus	14	Whole Brood Survival	89	Normal	0.27	28	obs	Continuous	Both				Growth	F(1,72)=5.84	GLMM	Paper calculated test statistic
Feeding and body size	Falco tinnunculus	15	Whole Brood Survival	89	Normal	0.25	28	obs	Continuous	Both				Growth	F(2,63)=2.18	GLMM	Paper calculated test statistic
Feeding and body size	Ficedula albicollis	97	Whole Brood Survival	55	Good	0.09	57	exp	Continuous	Both				Growth	F(1,15)=0.12	LMM	Paper calculated test statistic
Feeding and body size	Ficedula albicollis	97	Whole Brood Survival	55	Normal	0.7	57	exp	Continuous	Both				Growth	F(1,31.4)=30.30	LMM	Paper calculated test statistic
Feeding and body size	Ficedula albicollis	97	Whole Brood Survival	55	Normal	0.88	57	exp	Continuous	Both				Growth	F(1,42.3)=140.91	LMM	Paper calculated test statistic
Feeding and body size	Ficedula albicollis	97	Whole Brood Survival	55	Normal	0.4	57	exp	Continuous	Both				Growth	F(1,46.8)=8.76	LMM	Paper calculated test statistic
Feeding and body size	Ficedula albicollis	128	Whole Brood Survival	65	Normal	0.63	22	obs	Continuous	Both				Growth	F(1,150)=100.60	GLMM	Paper calculated test statistic
Feeding and body size	Ficedula albicollis	128	Whole Brood Survival	65	Normal	-0.02	22	obs	Continuous	Both				Growth	F(1,70.7)=0.02	GLMM	Paper calculated test statistic
Feeding and body size	Ficedula albicollis	128	Whole Brood Survival	65	Normal	0.38	22	obs	Continuous	Both				Growth	F(1,74.6)=12.58	GLMM	Paper calculated test statistic
Feeding and body size	Ficedula albicollis	128	Whole Brood Survival	65	Normal	0.46	22	obs	Continuous	Both				Mortality	F(1,93.7)=25.42	GLMM	Paper calculated test statistic
Feeding and body size	Ficedula albicollis	219	Whole Brood Survival	123	Normal	0.6	45	obs	Continuous	Both				Growth	F(4,111.24)=15.71	GLMM	Paper calculated test statistic
Feeding and body size	Ficedula albicollis	219	Whole Brood Survival	123	Normal	0.45	45	obs	Continuous	Both				Growth	F(4,121.07)=7.55	GLMM	Paper calculated test statistic
Feeding and body size	Ficedula albicollis	219	Whole Brood Survival	123	Normal	0.09	45	obs	Continuous	Both				Growth	F(4,124.35)=0.24	GLMM	Paper calculated test statistic
Feeding and body size	Ficedula albicollis	219	Whole Brood Survival	123	Normal	0.25	45	obs	Continuous	Both				Growth	F(4,88.90)=1.52	GLMM	Paper calculated test statistic
Feeding and body size	Ficedula albicollis	220	Whole Brood Survival	123	Normal	0.38	32	obs	Continuous	Both				Growth	F(20,939)=7.89	GLMM	Paper calculated test statistic
Feeding and body size	Ficedula albicollis	220	Whole Brood Survival	123	Normal	0.23	32	obs	Continuous	Both				Growth	F(4,105)=1.52	GLMM	Paper calculated test statistic
Feeding and body size	Ficedula albicollis	221	Whole Brood Survival	124	Good	0.23	8	exp	Continuous	Female				Probability	t(11)=0.77	T-Test	Paper calculated test statistic
Feeding and body size	Ficedula albicollis	221	Whole Brood Survival	124	Good	0.36	8	exp	Continuous	Both				Probability	t(11)=1.30	T-Test	Paper calculated test statistic
Feeding and body size	Ficedula albicollis	221	Whole Brood Survival	124	Good	0.39	8	exp	Continuous	Male				Probability	t(11)=1.42	T-Test	Paper calculated test statistic
Feeding and body size	Ficedula albicollis	221	Whole Brood Survival	124	Normal	-0.14	9	exp	Continuous	Male				Probability	t(8)=-0.40	T-Test	Paper calculated test statistic
Feeding and body size	Ficedula albicollis	221	Whole Brood Survival	124	Normal	-0.21	9	exp	Continuous	Both				Probability	t(8)=-0.61	T-Test	Paper calculated test statistic
Feeding and body size	Ficedula albicollis	221	Whole Brood Survival	124	Normal	-0.25	9	exp	Continuous	Female				Probability	t(9)=-0.76	T-Test	Paper calculated test statistic
Feeding and body size	Ficedula albicollis	271	Whole Brood Survival	123	Normal	0.56	43	exp	Continuous	Both				Growth	F(1,1482)=680.20	Generalised linear model	Paper calculated test statistic
Feeding and body size	Ficedula albicollis	271	Whole Brood Survival	123	Normal	0.37	43	exp	Continuous	Both				Growth	F(1,177)=28.61	Generalised linear model	Paper calculated test statistic
Feeding and body size	Ficedula albicollis	271	Whole Brood Survival	123	Normal	0.79	43	exp	Continuous	Both				Growth	F(1,180)=305.90	Generalised linear model	Paper calculated test statistic
Feeding and body size	Ficedula albicollis	271	Whole Brood Survival	123	Normal	0.45	43	exp	Continuous	Both				Growth	F(1,180)=45.29	Generalised linear model	Paper calculated test statistic
Feeding and body size	Ficedula albicollis	271	Whole Brood Survival	123	Normal	0.15	43	exp	Continuous	Both				Growth	F(1,192)=4.39	Generalised linear model	Paper calculated test statistic
Feeding and body size	Ficedula hypoleuca	82	Brood-Reducing	41	Normal	-0.01	6	obs	Continuous	Both				Continuous	r(s) average=-0.005	Spearman correlation	Paper calculated test statistic
Feeding and body size	Ficedula hypoleuca	82	Brood-Reducing	41	Poor	0.03	5	exp	Continuous	Both				Continuous	r(s) average=0.028	Spearman correlation	Paper calculated test statistic
Feeding and body size	Ficedula hypoleuca	82	Brood-Reducing	41	Poor	-0.09	5	exp	Continuous	Female				Continuous	t(5)=-0.19	T-Test	Paper calculated test statistic
Feeding and body size	Ficedula hypoleuca	82	Brood-Reducing	41	Normal	-0.76	5	obs	Continuous	Female				Continuous	t(4)=-2.34	T-Test	Paper calculated test statistic
Feeding and body size	Ficedula hypoleuca	82	Brood-Reducing	41	Normal	0.24	5	obs	Continuous	Male				Continuous	t(4)=0.49	T-Test	Paper calculated test statistic
Feeding and body size	Ficedula hypoleuca	82	Brood-Reducing	41	Poor	0.44	5	exp	Continuous	Male				Continuous	t(4)=0.98	T-Test	Paper calculated test statistic
Feeding and body size	Ficedula hypoleuca	248	Brood-Reducing	141	Normal	0.6	24	exp	Dichotomous	Both				Probability	A chick 80%; B chick 20%	Odds ratio	I calculated from available data
Feeding and body size	Ficedula hypoleuca	300	Brood-Reducing	141	Normal	0.23	24	exp	Dichotomous	Male				Continuous	23% vs 45% random distribution	Odds ratio	I calculated from available data
Feeding and body size	Ficedula hypoleuca	300	Brood-Reducing	141	Normal	0.14	24	exp	Dichotomous	Female				Continuous	31% vs 45% random distribution	Odds ratio	I calculated from available data
Feeding and body size	Ficedula hypoleuca	300	Brood-Reducing	141	Good	0.12	24	exp	Dichotomous	Male				Continuous	33% vs 45% random distribution	Odds ratio	I calculated from available data
Feeding and body size	Ficedula hypoleuca	300	Brood-Reducing	141	Good	0.08	24	exp	Dichotomous	Female				Continuous	37% vs 45% random distribution	Odds ratio	I calculated from available data
Feeding and body size	Ficedula hypoleuca	300	Brood-Reducing	141	Normal	0.47	24	exp	Dichotomous	Male				Continuous	4.7% vs 45% random distribution	Odds ratio	I calculated from available data
Feeding and body size	Ficedula hypoleuca	300	Brood-Reducing	141	Normal	0.48	24	exp	Dichotomous	Female				Continuous	4.1% vs 45% random distribution	Odds ratio	I calculated from available data
Feeding and body size	Ficedula hypoleuca	300	Brood-Reducing	141	Good	0.5	24	exp	Dichotomous	Both				Continuous	t(31)=3.2	T-Test	Paper calculated test statistic
Feeding and body size	Ficedula hypoleuca	300	Brood-Reducing	141	Normal	0.91	24	exp	Dichotomous	Both				Continuous	t(39)=13.3	T-Test	Paper calculated test statistic
Feeding and body size	Ficedula hypoleuca	301	Brood-Reducing	141	Normal	0.36	48	exp	Dichotomous	Both				Continuous	t(47)=2.61	T-Test	Paper calculated test statistic
Feeding and body size	Ficedula hypoleuca	303	Whole Brood Survival	170	Good	0.49	18	exp	Dichotomous	Both				Growth	Largest 14.22±0.2 ; Smallest 13.12±0.25	Means and SD	I calculated from available data
Feeding and body size	Ficedula hypoleuca	303	Whole Brood Survival	170	Good	0.66	18	exp	Dichotomous	Both				Growth	Largest 17.51±0.09; Smallest 16.76±0.11	Means and SD	I calculated from available data
Feeding and body size	Ficedula hypoleuca	303	Whole Brood Survival	170	Good	0.54	18	exp	Dichotomous	Both				Growth	Largest 47.13±0.46; Smallest 44.33±0.56	Means and SD	I calculated from available data
Feeding and body size	Ficedula hypoleuca	303	Whole Brood Survival	170	Poor	0.75	18	exp	Dichotomous	Both				Growth	Largest 14.51±0.18 ; Smallest 12.72±0.19	Means and SD	I calculated from available data
Feeding and body size	Ficedula hypoleuca	303	Whole Brood Survival	170	Poor	0.81	18	exp	Dichotomous	Both				Growth	Largest 17.66±0.08; Smallest 16.54±0.11	Means and SD	I calculated from available data
Feeding and body size	Ficedula hypoleuca	303	Whole Brood Survival	170	Poor	0.46	18	exp	Dichotomous	Both				Growth	Largest 48.54±0.63; Smallest 43.92±1.34	Means and SD	I calculated from available data
Feeding and body size	Ficedula hypoleuca	304	Brood-Reducing	41	Normal	0.5	30	exp	Dichotomous	Both				Growth	F(1,27)=8.8	ANOVA	Paper calculated test statistic
Feeding and body size	Forpus passerinus	7	Brood-Reducing	147	Normal	0.4	27	obs	Continuous	Both				Growth	F(3,114)=7.2	ANOVA	Paper calculated test statistic
Feeding and body size	Forpus passerinus	7	Brood-Reducing	147	Normal	0.33	25	obs	Continuous	Both				Mortality	χ2(3)=12.4	Maximum likelihood analysis	Paper calculated test statistic
Feeding and body size	Forpus passerinus	7	Brood-Reducing	147	Poor	0.58	4	obs	Continuous	Both				Growth	A chick 30.7±2.1 ; B chick 100%	Means and SD	I calculated from estimated data
Feeding and body size	Forpus passerinus	7	Brood-Reducing	147	Normal	0.6	11	obs	Continuous	Both				Growth	A chick 30.2±1.1, B chick 32.7±2.1	Means and SD	I calculated from available data
Feeding and body size	Forpus passerinus	7	Brood-Reducing	147	Good	0.32	8	obs	Continuous	Both				Growth	A chick 30.3±1.3; B chick 31.3±1.5	Means and SD	I calculated from available data
Feeding and body size	Forpus passerinus	7	Brood-Reducing	147	Poor	0.98	4	obs	Continuous	Both				Mortality	A chick 100%; B chick 0%	Odds ratio	I calculated from estimated data
Feeding and body size	Forpus passerinus	7	Brood-Reducing	147	Normal	0.26	11	obs	Continuous	Both				Mortality	A chick 89%; B chick 67.5%	Odds ratio	I calculated from estimated data
Feeding and body size	Forpus passerinus	7	Brood-Reducing	147	Good	-0.01	8	obs	Continuous	Both				Mortality	A chick 84%; B chick 85%	Odds ratio	I calculated from estimated data
Feeding and body size	Forpus passerinus	27	Brood-Reducing	14	Good	-0.28	10	exp	Continuous	Female				Continuous	r2=0.08	Linear model	Paper calculated test statistic
Feeding and body size	Forpus passerinus	27	Brood-Reducing	14	Poor	-0.5	9	exp	Continuous	Female				Continuous	r2=0.24	Linear model	Paper calculated test statistic
Feeding and body size	Forpus passerinus	27	Brood-Reducing	14	Poor	0.82	9	exp	Continuous	Male				Continuous	r2=0.68	Linear model	Paper calculated test statistic
Feeding and body size	Forpus passerinus	27	Brood-Reducing	14	Good	0.9	10	exp	Continuous	Male				Continuous	r2=0.81	Linear model	Paper calculated test statistic
Feeding and body size	Forpus passerinus	268	Brood-Reducing	147	Normal	0.5	61	exp	Continuous	Both				Growth	F(3,253)=28.10	ANOVA	Paper calculated test statistic
Feeding and body size	Forpus passerinus	268	Brood-Reducing	147	Normal	0.21	61	exp	Continuous	Both				Growth	F(3,253)=3.92	ANOVA	Paper calculated test statistic
Feeding and body size	Forpus passerinus	268	Brood-Reducing	147	Good	0.28	7	exp	Dichotomous	Both				Growth	A chick 29.8±1.1 (6); B chick 30.7±1.8 (6)	Means and SD	I calculated from available data
Feeding and body size	Forpus passerinus	268	Brood-Reducing	147	Normal	0.43	7	exp	Dichotomous	Both				Growth	A chick 30.0±1.4 (7); B chick 32.0±2.6 (6)	Means and SD	I calculated from available data
Feeding and body size	Forpus passerinus	268	Brood-Reducing	147	Poor	0.58	17	exp	Dichotomous	Both				Growth	A chick 30.6±1.3 (17); B chick 33.5±2.7 (13)	Means and SD	I calculated from available data
Feeding and body size	Forpus passerinus	268	Brood-Reducing	147	Poor	0.58	17	exp	Dichotomous	Both				Growth	A chick 30.8±2.1 (17); B chick 35.1±3.8 (7)	Means and SD	I calculated from available data
Feeding and body size	Forpus passerinus	268	Brood-Reducing	147	Good	-0.33	7	exp	Dichotomous	Both				Growth	A chick 31.2±1.0 (6); B chick 30.3±1.4 (7)	Means and SD	I calculated from available data
Feeding and body size	Forpus passerinus	268	Brood-Reducing	147	Normal	0.09	7	exp	Dichotomous	Both				Growth	A chick 31.3±2.8 (3); B chick 31.7±0 (3)	Means and SD	I calculated from available data
Feeding and body size	Forpus passerinus	268	Brood-Reducing	147	Poor	0.62	17	exp	Dichotomous	Both				Mortality	A chick hatched 94% surive; B chick hatched 35% survive	Means and SD	I calculated from estimated data
Feeding and body size	Forpus passerinus	268	Brood-Reducing	147	Poor	0.17	17	exp	Dichotomous	Both				Mortality	Estimated from Figure 2	Means and SD	I calculated from estimated data
Feeding and body size	Fulica americana	153	Brood-Reducing	137	Normal	0.29	152	obs	Dichotomous	Both				Mortality	Gw(1)=22.8	G-test with William's correction	Paper calculated test statistic
Feeding and body size	Fulica americana	153	Brood-Reducing	137	Normal	0.99	152	obs	Continuous	Both				Mortality	r(s)=1.0	Spearman correlation	Paper calculated test statistic
Feeding and body size	Fulica americana	154	Brood-Reducing	137	Good	-0.03	21	exp	Dichotomous	Both				Mortality	A chick 84.5% survival; B chick 86.4%	Odds ratio	I calculated from estimated data
Feeding and body size	Fulica americana	154	Brood-Reducing	137	Poor	0.39	21	exp	Dichotomous	Both				Mortality	A chick 85% survival; B chick 48.2%	Odds ratio	I calculated from estimated data
Feeding and body size	Fulica americana	244	Brood-Reducing	137	Good	-0.24	24	obs	Dichotomous	Female				Continuous	A chick/ middle 7/24; Last 2 16/24	Odds ratio	I calculated from available data
Feeding and body size	Fulica americana	244	Brood-Reducing	137	Good	-0.18	24	obs	Dichotomous	Male				Continuous	A chick /middle 9/24; Last 2 15/24	Odds ratio	I calculated from available data
Feeding and body size	Fulica americana	244	Brood-Reducing	137	Good	-0.36	24	obs	Dichotomous	Both				Continuous	A chick /middle 16/57; Last 2 31/22	Odds ratio	I calculated from available data
Feeding and body size	Fulica americana	244	Brood-Reducing	137	Good	0.07	57	obs	Continuous	Both				Mortality	z=1.4	Cox proportional hazards regression with mixed effects	Paper calculated test statistic
Feeding and body size	Fulica americana	244	Brood-Reducing	137	Normal	0.29	57	obs	Continuous	Both				Mortality	z=6.4	Cox proportional hazards regression with mixed effects	Paper calculated test statistic
Feeding and body size	Fulica americana	244	Brood-Reducing	137	Good	-0.09	57	obs	Continuous	Both				Growth	χ2(1)=3.78	LMM	Paper calculated test statistic
Feeding and body size	Fulica americana	244	Brood-Reducing	137	Normal	0.13	57	obs	Continuous	Both				Growth	χ2(1)=7.18	LMM	Paper calculated test statistic
Feeding and body size	Fulica americana	244	Brood-Reducing	137	Good	-0.25	79	obs	Continuous	Both				Probability	A chick -0.08±0.28 (180); mid -0.05±0.26 (169); B chick2 0.11±0.42 (207)	Means and SD	I calculated from available data
Feeding and body size	Fulica americana	244	Brood-Reducing	137	Normal	0.02	79	obs	Continuous	Both				Probability	A chick 0±0.29 (178); mid 0.01±0.3 (199); B chick2 -0.01±0.26 (212)	Means and SD	I calculated from available data
Feeding and body size	Gallinula chloropus	138	Whole Brood Survival	169	Normal	0.47	21	obs	Dichotomous	Both				Probability	A chick 64; B chick23	Odds ratio	I calculated from available data
Feeding and body size	Gallinula chloropus	138	Whole Brood Survival	169	Normal	-0.37	17	obs	Dichotomous	Both				Continuous	Large 0.20±0.16, Small 0.40±0.31	Means and SD	Paper calculated test statistic
Feeding and body size	Geospiza fortis	210	Whole Brood Survival	113	Normal	0.12	13	obs	Continuous	Female				Probability	Female preferred wing length 67.5±2.4 (vs average 66.9)	Means and SD	Paper calculated test statistic
Feeding and body size	Geospiza fortis	210	Whole Brood Survival	113	Normal	-0.12	12	obs	Continuous	Male				Probability	t(12)=1.4	T-Test	Paper calculated test statistic
Feeding and body size	Geothlypis trichas	201	Whole Brood Survival	48	Normal	0.87	18	obs	Dichotomous	Male				Continuous	t(17)=7.44	T-Test	I calculated from estimated data
Feeding and body size	Gypaetus barbatus	163	Brood-Reducing	86	Normal	0.98	2	obs	Continuous	Both				Continuous	χ2(1)=51.194	Chi-squared	I calculated from estimated data
Feeding and body size	Haematopus bachmani	86	Brood-Reducing	46	Normal	0.09	4	obs	Dichotomous	Both				Continuous	χ2(1)=5.315	Chi-squared	I calculated from estimated data
Feeding and body size	Haematopus bachmani	86	Brood-Reducing	46	Normal	-0.38	4	obs	Dichotomous	Both				Continuous	χ2(1)=40.03	Chi-Squared	Paper calculated test statistic
Feeding and body size	Haematopus bachmani	86	Brood-Reducing	46	Normal	0.25	63	obs	Dichotomous	Both				Mortality	A chick 49%;B chick 25%	Odds ratio	I calculated from estimated data
Feeding and body size	Haematopus bachmani	94	Brood-Reducing	46	Normal	0.13	31	obs	Continuous	Both				Growth	F(1,44)=0.32	ANOVA	Paper calculated test statistic
Feeding and body size	Haematopus bachmani	94	Brood-Reducing	46	Normal	0.53	31	obs	Dichotomous	Both				Growth	F(1,44)=16.8	ANOVA	Paper calculated test statistic
Feeding and body size	Haematopus moquini	283	Brood-Reducing	58	Normal	0.57	17	obs	Dichotomous	Both				Growth	t(16)=2.74	T-Test	Paper calculated test statistic
Feeding and body size	Haematopus ostralegus	96	Brood-Reducing	54	Normal	0.19	63	obs	Continuous	Both				Growth	F(2,188)=3.7	ANOVA	Paper calculated test statistic
Feeding and body size	Haematopus ostralegus	96	Brood-Reducing	54	Good	0.16	433	obs	Continuous	Both				Mortality	A chick 28±39%; B chick 24±44%;C chick 15±36%; 4th 0±0%	Chi-squared	I calculated from estimated data
Feeding and body size	Haematopus ostralegus	96	Brood-Reducing	54	Poor	-0.08	142	obs	Continuous	Both				Mortality	A chick 9±29%; B chick 8±21 %; C chick 13±35%	Chi-squared	I calculated from estimated data
Feeding and body size	Haematopus ostralegus	96	Brood-Reducing	54	Good	0.11	227	obs	Continuous	Both				Mortality	A chick 16±34%; B chick 15±35%; C chick 6±25%; 4th 0±0%	Chi-squared	I calculated from estimated data
Feeding and body size	Haematopus ostralegus	96	Brood-Reducing	54	Poor	0.04	534	obs	Continuous	Both				Mortality	A chick 11±43%; B chick 11±35%; C chick 7±31%; 4th 0±0%	Chi-squared	I calculated from estimated data
Feeding and body size	Haematopus ostralegus	228	Brood-Reducing	54	Normal	0.44	10	exp	Dichotomous	Both				Mortality	Fisher exact one tailed tcoefficient	Odds ratio	I calculated from available data
Feeding and body size	Hirundo rustica	20	Whole Brood Survival	130	Poor	0.47	42	exp	Continuous	Both				Continuous	F(1,23.2)=6.68	ANOVA	Paper calculated test statistic
Feeding and body size	Hirundo rustica	20	Whole Brood Survival	130	Normal	-0.13	42	exp	Continuous	Both				Continuous	F(1,43.7)=0.77	ANOVA	Paper calculated test statistic
Feeding and body size	Hirundo rustica	20	Whole Brood Survival	130	Poor	-0.29	42	exp	Continuous	Both				Continuous	F(1,77.5)=7.28	ANOVA	Paper calculated test statistic
Feeding and body size	Hirundo rustica	67	Whole Brood Survival	36	Normal	0.55	126	exp	Continuous	Both				Growth	F(1,299)=129.38	GLMM	Paper calculated test statistic
Feeding and body size	Hirundo rustica	67	Whole Brood Survival	36	Normal	0.69	126	exp	Continuous	Both				Growth	F(1,300)=278.37	GLMM	Paper calculated test statistic
Feeding and body size	Hirundo rustica	67	Whole Brood Survival	36	Good	0.37	126	exp	Continuous	Both				Growth	F(1,305)=48.51	GLMM	Paper calculated test statistic
Feeding and body size	Hirundo rustica	67	Whole Brood Survival	36	Good	0.5	126	exp	Continuous	Both				Growth	F(1,308)=102.53	GLMM	Paper calculated test statistic
Feeding and body size	Hirundo rustica	67	Whole Brood Survival	36	Normal	0.76	126	exp	Continuous	Both				Growth	F(1,308)=411.32	GLMM	Paper calculated test statistic
Feeding and body size	Hirundo rustica	67	Whole Brood Survival	36	Normal	0.09	126	exp	Continuous	Both				Mortality	χ2(1)=4.35	LMM	Paper calculated test statistic
Feeding and body size	Hirundo rustica	152	Whole Brood Survival	78	Normal	0.13	11	obs	Continuous	Both				Continuous	t(10)=0.747	T-Test	Paper calculated test statistic
Feeding and body size	Hirundo rustica	152	Whole Brood Survival	78	Normal	0.42	11	obs	Continuous	Both				Continuous	t()=2.694	T-Test	Paper calculated test statistic
Feeding and body size	Hirundo rustica	232	Whole Brood Survival	130	Poor	0.29	27	exp	Continuous	Both				Continuous	F(1,27)=1.28	ANOVA	Paper calculated test statistic
Feeding and body size	Hirundo rustica	232	Whole Brood Survival	130	Good	0.75	24	exp	Continuous	Both				Continuous	F(1,24)=15.29	ANOVA	Paper calculated test statistic
Feeding and body size	Hirundo rustica	232	Whole Brood Survival	130	Normal	0.36	41	exp	Continuous	Both				Continuous	F(1,39)=2.98	ANOVA	Paper calculated test statistic
Feeding and body size	Jynx torquilla	74	Whole Brood Survival	138	Normal	0.04	13	obs	Continuous	Both				Growth	coefficient -0.003	GLMM	Paper calculated test statistic
Feeding and body size	Jynx torquilla	74	Whole Brood Survival	138	Normal	0.14	15	obs	Continuous	Both				Growth	coefficient -0.026	GLMM	Paper calculated test statistic
Feeding and body size	Jynx torquilla	74	Whole Brood Survival	138	Normal	-0.1	13	obs	Continuous	Both				Continuous	coefficient -0.118	GLMM	Paper calculated test statistic
Feeding and body size	Jynx torquilla	74	Whole Brood Survival	138	Normal	-0.07	14	obs	Continuous	Both				Continuous	coefficient -0.151	GLMM	Paper calculated test statistic
Feeding and body size	Jynx torquilla	74	Whole Brood Survival	138	Normal	0.18	14	obs	Continuous	Both				Growth	coefficient -0.161	GLMM	Paper calculated test statistic
Feeding and body size	Jynx torquilla	74	Whole Brood Survival	138	Normal	-0.06	14	obs	Continuous	Both				Growth	coefficient 0.018	GLMM	Paper calculated test statistic
Feeding and body size	Jynx torquilla	74	Whole Brood Survival	138	Normal	0.07	14	obs	Continuous	Both				Continuous	coefficient 0.031	GLMM	Paper calculated test statistic
Feeding and body size	Jynx torquilla	74	Whole Brood Survival	138	Normal	0.1	15	obs	Continuous	Both				Continuous	coefficient 0.065	GLMM	Paper calculated test statistic
Feeding and body size	Larus argentatus	99	Brood-Reducing	56	Normal	0.8	10	exp	Dichotomous	Both				Mortality	χ2(1)=12.8	Chi-Squared	Paper calculated test statistic
Feeding and body size	Larus argentatus	99	Brood-Reducing	56	Normal	0.57	13	exp	Dichotomous	Both				Probability	χ2(1)=8.57	Chi-Squared	Paper calculated test statistic
Feeding and body size	Larus argentatus	99	Brood-Reducing	56	Normal	0.09	18	exp	Continuous	Both				Mortality	χ2(2)=0.44	Chi-Squared	Paper calculated test statistic
Feeding and body size	Larus argentatus	99	Brood-Reducing	56	Normal	0.5	13	exp	Continuous	Both				Probability	χ2(2)=13.34	Chi-Squared	Paper calculated test statistic
Feeding and body size	Larus argentatus	99	Brood-Reducing	56	Normal	0.59	10	exp	Continuous	Both				Mortality	χ2(2)=15.7	Chi-Squared	Paper calculated test statistic
Feeding and body size	Larus argentatus	99	Brood-Reducing	56	Normal	0.27	12	exp	Continuous	Both				Mortality	H=1.26	Kruskal-Wallis test	Paper calculated test statistic
Feeding and body size	Larus argentatus	99	Brood-Reducing	56	Normal	0.52	13	exp	Continuous	Both				Growth	H(2,28)=5.13	Kruskal-Wallis test	Paper calculated test statistic
Feeding and body size	Larus argentatus	99	Brood-Reducing	56	Normal	0.76	13	exp	Dichotomous	Both				Growth	A chicks 2.22±0.33, B chicks 1.86±0.26; C chicks 1.08±0.64	Means and SD	Paper calculated test statistic
Feeding and body size	Larus argentatus	99	Brood-Reducing	56	Normal	0.19	16	exp	Continuous	Both				Mortality	U=184	Mann-Whitney U	Paper calculated test statistic
Feeding and body size	Larus argentatus	99	Brood-Reducing	56	Normal	0.03	13	exp	Dichotomous	Both				Growth	U=55	Mann-Whitney U	Paper calculated test statistic
Feeding and body size	Larus argentatus	99	Brood-Reducing	56	Normal	0	18	exp	Continuous	Both				Probability	A, B, C, 72.2% all	Odds ratio	I calculated from available data
Feeding and body size	Larus argentatus	101	Whole Brood Survival	57	Normal	0.05	18	exp	Dichotomous	Both				Mortality	χ2(1)=0.12	Chi-Squared	Paper calculated test statistic
Feeding and body size	Larus argentatus	101	Whole Brood Survival	57	Normal	0.13	23	exp	Dichotomous	Both				Mortality	χ2(1)=1.18	Chi-Squared	Paper calculated test statistic
Feeding and body size	Larus argentatus	101	Whole Brood Survival	57	Normal	0.36	14	exp	Dichotomous	Both				Mortality	χ2(1)=5.47	Chi-Squared	Paper calculated test statistic
Feeding and body size	Larus argentatus	101	Whole Brood Survival	57	Normal	0.38	18	exp	Dichotomous	Both				Mortality	χ2(1)=7.92	Chi-Squared	Paper calculated test statistic
Feeding and body size	Larus argentatus	115	Brood-Reducing	60	Poor	0.39	46	obs	Continuous	Both				Growth	χ2(2)=24.763	GLMM	Paper calculated test statistic
Feeding and body size	Larus argentatus	115	Brood-Reducing	60	Poor	0.23	46	obs	Continuous	Both				Growth	χ2(2)=7.964	GLMM	Paper calculated test statistic
Feeding and body size	Larus argentatus	115	Brood-Reducing	60	Good	0.36	49	obs	Continuous	Both				Growth	χ2(2)=22.13	GLMM	Paper calculated test statistic
Feeding and body size	Larus argentatus	115	Brood-Reducing	60	Good	0.47	49	obs	Continuous	Both				Growth	χ2(2)=41.776	GLMM	Paper calculated test statistic
Feeding and body size	Larus atricilla	89	Brood-Reducing	49	Normal	0.37	48	exp	Dichotomous	Both				Continuous	χ2(1)=13.29	Chi-Squared	Paper calculated test statistic
Feeding and body size	Larus atricilla	89	Brood-Reducing	49	Normal	0.33	48	exp	Dichotomous	Both				Mortality	χ2(1)=5.27	Chi-Squared	Paper calculated test statistic
Feeding and body size	Larus atricilla	89	Brood-Reducing	49	Normal	0.32	48	exp	Dichotomous	Both				Probability	χ2(1)=9.95	Chi-Squared	Paper calculated test statistic
Feeding and body size	Larus atricilla	89	Brood-Reducing	49	Poor	0	13	exp	Dichotomous	Both				Mortality	χ2(1)=5.27	Odds ratio	I calculated from available data
Feeding and body size	Larus fuscus	224	Brood-Reducing	126	Poor	0.42	13	exp	Continuous	Both				Mortality	z=2.10	Mann-Whitney U	Paper calculated test statistic
Feeding and body size	Larus fuscus	224	Brood-Reducing	126	Poor	0.41	13	exp	Continuous	Both				Mortality	z=2.31	Mann-Whitney U	Paper calculated test statistic
Feeding and body size	Larus fuscus	224	Brood-Reducing	126	Poor	0.52	13	exp	Continuous	Both				Mortality	z=2.98	Mann-Whitney U	Paper calculated test statistic
Feeding and body size	Larus fuscus	224	Brood-Reducing	126	Normal	-0.14	13	exp	Dichotomous	Both				Growth	t(12)=-0.50	T-Test	I calculated from estimated data
Feeding and body size	Larus fuscus	224	Brood-Reducing	126	Normal	0.19	13	exp	Dichotomous	Both				Growth	t(12)=0.6667	T-Test	I calculated from estimated data
Feeding and body size	Larus fuscus	224	Brood-Reducing	126	Normal	0.48	13	exp	Dichotomous	Both				Growth	t(12)=1.9167	T-Test	I calculated from estimated data
Feeding and body size	Larus fuscus	224	Brood-Reducing	126	Normal	0.98	13	exp	Dichotomous	Both				Growth	t(12)=15.20	T-Test	I calculated from estimated data
Feeding and body size	Larus fuscus	224	Brood-Reducing	126	Normal	0.51	13	exp	Dichotomous	Both				Growth	t(12)=2.0476	T-Test	I calculated from estimated data
Feeding and body size	Larus fuscus	224	Brood-Reducing	126	Normal	0.85	13	exp	Dichotomous	Both				Growth	t(12)=5.6154	T-Test	I calculated from estimated data
Feeding and body size	Larus fuscus	224	Brood-Reducing	126	Normal	0.46	13	exp	Continuous	Both				Mortality	A chick 3; B chick 4; C chick 9	Odds ratio	I calculated from available data
Feeding and body size	Larus fuscus	224	Brood-Reducing	126	Normal	0.31	13	exp	Continuous	Both				Mortality	A chick 4; B chick 4; C chick 8	Odds ratio	I calculated from available data
Feeding and body size	Larus fuscus	224	Brood-Reducing	126	Normal	0.31	13	exp	Continuous	Both				Mortality	A chick 4; B chick 5; C chick 8	Odds ratio	I calculated from available data
Feeding and body size	Larus glaucescens	288	Brood-Reducing	53	Normal	-0.58	11	exp	Continuous	Both				Growth	χ2(1)=4.435	Chi-squared	I calculated from available data
Feeding and body size	Larus glaucescens	288	Brood-Reducing	53	Good	-0.06	25	exp	Continuous	Both				Growth	χ2(1)=4.840	Chi-squared	I calculated from available data
Feeding and body size	Larus michahellis	187	Whole Brood Survival	127	Normal	0.48	22	exp	Continuous	Both				Continuous	F(2,33)=4.96	GLMM	Paper calculated test statistic
Feeding and body size	Larus michahellis	187	Whole Brood Survival	127	Normal	0.34	22	exp	Continuous	Both				Continuous	F(2,35)=2.34	GLMM	Paper calculated test statistic
Feeding and body size	Larus ridibundus	12	Brood-Reducing	32	Normal	-0.22	5	obs	Dichotomous	Both				Probability	stage 1: nior 13%, Junior 31%, both 50%; stage 2 nior/Junior 18%, both 51%; stage 3 nior 19%, Junior 18%, both 53%	Odds ratio	I calculated from estimated data
Feeding and body size	Larus ridibundus	12	Brood-Reducing	32	Normal	0	5	obs	Dichotomous	Both				Probability	stage 1: nior 13%, Junior 31%, both 50%; stage 2 nior/Junior 18%, both 51%; stage 3 nior 19%, Junior 18%, both 53%	Odds ratio	I calculated from estimated data
Feeding and body size	Larus ridibundus	12	Brood-Reducing	32	Normal	0.01	5	obs	Dichotomous	Both				Probability	stage 1: nior 13%, Junior 31%, both 50%; stage 2 nior/Junior 18%, both 51%; stage 3 nior 19%, Junior 18%, both 53%	Odds ratio	I calculated from estimated data
Feeding and body size	Larus ridibundus	59	Brood-Reducing	32	Normal	0	41	exp	Continuous	Both				Probability	n/a	n/a	I calculated from estimated data
Feeding and body size	Luscinia svecica	251	Brood-Reducing	143	Normal	0.57	20	exp	Continuous	Both				Continuous	F(1,18)=8.45	ANOVA	Paper calculated test statistic
Feeding and body size	Luscinia svecica	251	Brood-Reducing	143	Normal	0.52	10	exp	Continuous	Both				Continuous	nior 5.2±0.41 ; Junior 4.6±0.55	Means and SD	I calculated from estimated data
Feeding and body size	Luscinia svecica	251	Brood-Reducing	143	Normal	0.87	10	exp	Continuous	Both				Continuous	nior 5.45±0.36; Junior 3.73±0.59	Means and SD	I calculated from estimated data
Feeding and body size	Luscinia svecica	252	Brood-Reducing	143	Good	0.2	19	exp	Continuous	Male				Probability	t(18)=0.88	T-Test	Paper calculated test statistic
Feeding and body size	Luscinia svecica	252	Brood-Reducing	143	Good	0.57	19	exp	Continuous	Female				Probability	t(18)=2.96	T-Test	Paper calculated test statistic
Feeding and body size	Luscinia svecica	252	Brood-Reducing	143	Good	0.63	20	exp	Continuous	Female				Probability	t(19)=3.58	T-Test	Paper calculated test statistic
Feeding and body size	Luscinia svecica	252	Brood-Reducing	143	Good	0.72	20	exp	Continuous	Male				Probability	t(19)=4.56	T-Test	Paper calculated test statistic
Feeding and body size	Luscinia svecica	252	Brood-Reducing	143	Normal	0.12	23	exp	Continuous	Male				Probability	t(22)=0.57	T-Test	Paper calculated test statistic
Feeding and body size	Luscinia svecica	252	Brood-Reducing	143	Normal	0.13	23	exp	Continuous	Female				Probability	t(23)=0.62	T-Test	Paper calculated test statistic
Feeding and body size	Luscinia svecica	252	Brood-Reducing	143	Normal	0.63	25	exp	Continuous	Female				Probability	t(24)=4.01	T-Test	Paper calculated test statistic
Feeding and body size	Luscinia svecica	252	Brood-Reducing	143	Normal	0.74	25	exp	Continuous	Male				Probability	t(24)=5.38	T-Test	Paper calculated test statistic
Feeding and body size	Luscinia svecica	253	Brood-Reducing	143	Normal	0.72	26	exp	Dichotomous	Both				Probability	F(1,28)=30.30	ANOVA	Paper calculated test statistic
Feeding and body size	Luscinia svecica	253	Brood-Reducing	143	Poor	0.44	26	exp	Dichotomous	Female				Probability	F(1,28)=6.86	ANOVA	Paper calculated test statistic
Feeding and body size	Luscinia svecica	253	Brood-Reducing	143	Normal	0.54	26	obs	Dichotomous	Both				Probability	F(1,50)=20.78	ANOVA	Paper calculated test statistic
Feeding and body size	Luscinia svecica	253	Brood-Reducing	143	Normal	0.68	26	obs	Dichotomous	Both				Probability	F(1,50)=43.61	ANOVA	Paper calculated test statistic
Feeding and body size	Megascops asio	102	Brood-Reducing	38	Normal	0.89	6	obs	Continuous	Both				Continuous	χ2(2)=22.7	Chi-Squared	Paper calculated test statistic
Feeding and body size	Melopsittacus undulatus	262	Brood-Reducing	145	Normal	0	16	obs	Continuous	Male				Probability	"Males' A chick approaches were independent of size"	Odds ratio	Paper calculated test statistic
Feeding and body size	Melopsittacus undulatus	262	Brood-Reducing	145	Normal	-0.52	16	obs	Continuous	Female				Continuous	r=0.52	Pearson's correlation	Paper calculated test statistic
Feeding and body size	Melopsittacus undulatus	262	Brood-Reducing	145	Normal	0.7	16	obs	Continuous	Both				Growth	Positive 5; Negative 28	Spearman correlation; binomial test	Paper calculated test statistic
Feeding and body size	Melopsittacus undulatus	262	Brood-Reducing	145	Normal	0.87	31	obs	Continuous	Both				Growth	Positive 2; Negative 29	Spearman correlation; binomial test	Paper calculated test statistic
Feeding and body size	Melopsittacus undulatus	262	Brood-Reducing	145	Normal	-0.6	10	obs	Continuous	Female				Probability	Positive 2; Negative 8	Spearman correlation; binomial test	Paper calculated test statistic
Feeding and body size	Melospiza melodia	255	Whole Brood Survival	99	Normal	0.99	1	obs	Dichotomous	Male				Continuous	A/B chick 37; C/D chick 0	Odds ratio	I calculated from available data
Feeding and body size	Melospiza melodia	255	Whole Brood Survival	99	Normal	-0.43	1	obs	Dichotomous	Male				Continuous	A/B chick 31; C/D chick 78	Odds ratio	I calculated from available data
Feeding and body size	Melospiza melodia	256	Whole Brood Survival	99	Normal	0.28	4	obs	Continuous	Male				Probability	A/B chicks 32; C/D chicks 29	not given	I calculated from available data
Feeding and body size	Melospiza melodia	256	Whole Brood Survival	99	Normal	-0.28	4	obs	Continuous	Female				Probability	A/B chicks 54; C/D chicks 61	not given	I calculated from available data
Feeding and body size	Merops apiaster	142	Brood-Reducing	72	Normal	0.21	1	obs	Continuous	Both				Continuous	F(1,82)=3.91	ANOVA	Paper calculated test statistic
Feeding and body size	Merops apiaster	142	Brood-Reducing	72	Normal	0.33	17	obs	Continuous	Both				Growth	r(s)=-0.319	Spearman correlation	Paper calculated test statistic
Feeding and body size	Merops apiaster	142	Brood-Reducing	72	Normal	0.48	17	obs	Continuous	Both				Growth	r(s)=-0.465	Spearman correlation	Paper calculated test statistic
Feeding and body size	Merops apiaster	142	Brood-Reducing	72	Normal	0.46	17	obs	Continuous	Both				Growth	r(s)=0.44	Spearman correlation	Paper calculated test statistic
Feeding and body size	Merops apiaster	142	Brood-Reducing	72	Normal	0.98	17	obs	Continuous	Both				Mortality	G=65.2	Three dimensional G test	Paper calculated test statistic
Feeding and body size	Merops viridis	24	Brood-Reducing	11	Normal	0.65	21	obs	Dichotomous	Both				Mortality	A/B chick 4/23; C/D/E chick 19/23	Odds ratio	I calculated from available data
Feeding and body size	Merops viridis	24	Brood-Reducing	11	Normal	0.34	49	obs	Dichotomous	Both				Growth	A chick 35.4±3.0; B/C chick 32.0±5.5	Means and SD	Paper calculated test statistic
Feeding and body size	Milvus migrans	289	Brood-Reducing	157	Normal	0.4	31	obs	Continuous	Both				Growth	F(2,64)=5.99	ANOVA	Paper calculated test statistic
Feeding and body size	Milvus migrans	289	Brood-Reducing	157	Normal	0.4	31	obs	Continuous	Both				Growth	F(2,64)=5.99	ANOVA	Paper calculated test statistic
Feeding and body size	Milvus migrans	289	Brood-Reducing	157	Normal	0.58	31	obs	Dichotomous	Both				Growth	B chick median FA-HA 1 days ( 4.3); C chick median FA-HA 9 days ( 3.8 )	Means and SD	I calculated from available data
Feeding and body size	Milvus migrans	290	Brood-Reducing	158	Normal	0.18	15	exp	Continuous	Both				Growth	F(1,15)=0.5	ANOVA	Paper calculated test statistic
Feeding and body size	Milvus migrans	290	Brood-Reducing	158	Normal	0.4	15	exp	Continuous	Both				Growth	F(1,15)=2.9	ANOVA	Paper calculated test statistic
Feeding and body size	Milvus migrans	290	Brood-Reducing	158	Normal	0.22	13	exp	Continuous	Both				Growth	F(2,19)=0.5	ANOVA	Paper calculated test statistic
Feeding and body size	Milvus migrans	290	Brood-Reducing	158	Normal	0.33	13	exp	Continuous	Both				Growth	F(2,19)=1.2	ANOVA	Paper calculated test statistic
Feeding and body size	Milvus migrans	290	Brood-Reducing	158	Normal	0.28	58	exp	Continuous	Both				Growth	F(2,98)=4.3	ANOVA	Paper calculated test statistic
Feeding and body size	Milvus migrans	290	Brood-Reducing	158	Normal	0.31	58	exp	Continuous	Both				Growth	F(2,98)=5.2	ANOVA	Paper calculated test statistic
Feeding and body size	Milvus migrans	290	Brood-Reducing	158	Normal	0.23	38	exp	Continuous	Both				Mortality	A chick 3; B chick 17	Odds ratio	I calculated from available data
Feeding and body size	Milvus migrans	290	Brood-Reducing	158	Poor	0.53	38	exp	Continuous	Both				Mortality	A chick 4; B chick 2; C chick 15	Odds ratio	I calculated from available data
Feeding and body size	Milvus milvus	289	Brood-Reducing	157	Normal	-0.12	20	obs	Continuous	Both				Growth	F(2,23)=0.18	ANOVA	Paper calculated test statistic
Feeding and body size	Milvus milvus	289	Brood-Reducing	157	Normal	0.14	20	obs	Continuous	Both				Growth	F(2,23)=0.35	ANOVA	Paper calculated test statistic
Feeding and body size	Milvus milvus	289	Brood-Reducing	157	Normal	0.85	10	obs	Dichotomous	Both				Growth	B chick median FA-HA 0 days ( 1.4); C chick median FA-HA 8 days ( 3.5)	Means and SD	I calculated from available data
Feeding and body size	Nycticorax nycticorax	40	Brood-Reducing	24	Normal	0.69	11	obs	Dichotomous	Both				Continuous	A chick 38.4±1.8 ; C chick 17.1±4.3	Means and SD	Paper calculated test statistic
Feeding and body size	Nycticorax nycticorax	60	Brood-Reducing	24	Normal	0.62	34	obs	Continuous	Both				Continuous	F(1,4)=2.47	ANOVA	Paper calculated test statistic
Feeding and body size	Nycticorax nycticorax	92	Brood-Reducing	24	Normal	0.13	2	obs	Dichotomous	Both				Continuous	nior 4±5, Junior 3±7; nior 5±5, Junior 3±4	Means and SD	I calculated from available data
Feeding and body size	Nycticorax nycticorax	92	Brood-Reducing	24	Normal	0.495	2	obs	Dichotomous	Both				Continuous	nior 34%, Junior 11%; nior 49%, Junior 17%	Odds ratio	I calculated from available data
Feeding and body size	Oenanthe oenanthe	182	Brood-Reducing	20	Normal	0.75	7	obs	Continuous	Male				Continuous	r=0.75	Means and SD	I calculated from available data
Feeding and body size	Oenanthe oenanthe	182	Brood-Reducing	20	Normal	-0.82	7	obs	Continuous	Female				Continuous	r=-0.82	Means and SD	I calculated from available data
Feeding and body size	Opisthocomus hoazin	184	Brood-Reducing	97	Normal	0.68	27	obs	Dichotomous	Both				Mortality	G=19.99	Odds ratio	I calculated from available data
Feeding and body size	Opisthocomus hoazin	184	Brood-Reducing	97	Poor	-0.11	10	obs	Dichotomous	Both				Growth	t(9)=0.49	T-Test	Paper calculated test statistic
Feeding and body size	Opisthocomus hoazin	184	Brood-Reducing	97	Poor	0.14	10	obs	Dichotomous	Both				Growth	t(9)=0.57	T-Test	Paper calculated test statistic
Feeding and body size	Opisthocomus hoazin	184	Brood-Reducing	97	Poor	-0.18	10	obs	Dichotomous	Both				Growth	t(10)=0.77	T-Test	Paper calculated test statistic
Feeding and body size	Opisthocomus hoazin	184	Brood-Reducing	97	Normal	0.17	29	obs	Dichotomous	Both				Growth	t(28)=1.34	T-Test	Paper calculated test statistic
Feeding and body size	Otus scops	13	Brood-Reducing	7	Normal	0.21	14	obs	Continuous	Both				Growth	F(43,3)=0.66	ANOVA	Paper calculated test statistic
Feeding and body size	Otus scops	13	Brood-Reducing	7	Normal	0.39	14	obs	Continuous	Both				Growth	F(43,3)=1.58	ANOVA	Paper calculated test statistic
Feeding and body size	Otus scops	13	Brood-Reducing	7	Normal	0.19	14	obs	Continuous	Both				Growth	F(44,3)=0.53	ANOVA	Paper calculated test statistic
Feeding and body size	Otus scops	13	Brood-Reducing	7	Normal	0.43	14	obs	Continuous	Both				Growth	F(44,3)=3.29	ANOVA	Paper calculated test statistic
Feeding and body size	Otus scops	13	Brood-Reducing	7	Normal	0.45	14	obs	Dichotomous	Both				Growth	F(44,3)=3.69	ANOVA	Paper calculated test statistic
Feeding and body size	Otus scops	13	Brood-Reducing	7	Normal	0.56	14	obs	Continuous	Both				Growth	F(44,3)=6.66	ANOVA	Paper calculated test statistic
Feeding and body size	Otus scops	13	Brood-Reducing	7	Normal	0.38	14	obs	Continuous	Both				Growth	F(45,3)=2.55	ANOVA	Paper calculated test statistic
Feeding and body size	Otus scops	13	Brood-Reducing	7	Normal	0.45	14	obs	Dichotomous	Both				Growth	F(45,3)=3.74	ANOVA	Paper calculated test statistic
Feeding and body size	Otus scops	13	Brood-Reducing	7	Normal	0.58	22	obs	Continuous	Both				Mortality	χ2(1)=27.13, r=0.58	Chi-Squared	Paper calculated test statistic
Feeding and body size	Otus scops	197	Brood-Reducing	7	Normal	-0.07	14	exp	Continuous	Both				Continuous	F(1,52)=0.24	LMM	Paper calculated test statistic
Feeding and body size	Pandion haliaetus	155	Brood-Reducing	146	Good	0.55	9	exp	Dichotomous	Female				Continuous	T=2.66	Dunn's multiple comparison test	Paper calculated test statistic
Feeding and body size	Pandion haliaetus	155	Brood-Reducing	146	Normal	0.56	9	exp	Dichotomous	Female				Continuous	T=2.66	Dunn's multiple comparison test	Paper calculated test statistic
Feeding and body size	Pandion haliaetus	263	Brood-Reducing	146	Normal	0.84	13	obs	Continuous	Both				Growth	46.3%±5.9%	T-Test	I calculated from estimated data
Feeding and body size	Pandion haliaetus	263	Brood-Reducing	146	Normal	0.85	14	obs	Continuous	Both				Growth	63.2±5.5 %	Chi-squared	I calculated from estimated data
Feeding and body size	Parus caeruleus	45	Whole Brood Survival	84	Normal	0.07	45	exp	Continuous	Both				Continuous	F(1,2179)=10.51	LMM	Paper calculated test statistic
Feeding and body size	Parus caeruleus	45	Whole Brood Survival	84	Normal	0.45	45	exp	Dichotomous	Both				Continuous	z=-2.34	Wilcoxon matched pairs sign test	Paper calculated test statistic
Feeding and body size	Parus caeruleus	73	Whole Brood Survival	37	Normal	-0.81	13	exp	Dichotomous	Female				Continuous	nior 5.15±0.55; Junior 17.56±1.67	T-Test	Paper calculated test statistic
Feeding and body size	Parus caeruleus	73	Whole Brood Survival	37	Good	-0.46	7	exp	Dichotomous	Female				Continuous	nior 7.71±2.29; Junior 14.12±2.29	T-Test	Paper calculated test statistic
Feeding and body size	Parus caeruleus	73	Whole Brood Survival	37	Normal	-0.23	16	exp	Dichotomous	Male				Continuous	nior 12.49±0.86; Junior 14.12±0.81	T-Test	Paper calculated test statistic
Feeding and body size	Parus caeruleus	73	Whole Brood Survival	37	Good	0.44	14	exp	Dichotomous	Male				Continuous	nior 10.29±1.31; Junior 6.33±0.77	T-Test	Paper calculated test statistic
Feeding and body size	Parus caeruleus	73	Whole Brood Survival	37	Normal	0.51	13	exp	Dichotomous	Female				Continuous	nior 74.93±1.31; Junior 68.88±1.46	T-Test	Paper calculated test statistic
Feeding and body size	Parus caeruleus	73	Whole Brood Survival	37	Good	0.21	7	exp	Dichotomous	Female				Continuous	nior 68.95±1.5; Junior 66.79±2.07	T-Test	Paper calculated test statistic
Feeding and body size	Parus caeruleus	73	Whole Brood Survival	37	Normal	0.83	16	exp	Dichotomous	Male				Continuous	nior 75.73±0.90; Junior 62.77±1.23	T-Test	Paper calculated test statistic
Feeding and body size	Parus caeruleus	73	Whole Brood Survival	37	Good	-0.64	14	exp	Dichotomous	Male				Continuous	nior 74.86±2.05; Junior 84.70±0.84	T-Test	Paper calculated test statistic
Feeding and body size	Parus caeruleus	73	Whole Brood Survival	37	Good	-0.1	24	exp	Dichotomous	Both				Continuous	t(40)=-0.63	T-Test	Paper calculated test statistic
Feeding and body size	Parus caeruleus	73	Whole Brood Survival	37	Normal	0.56	24	exp	Dichotomous	Both				Continuous	t(40)=4.31	T-Test	Paper calculated test statistic
Feeding and body size	Parus caeruleus	158	Whole Brood Survival	84	Normal	0.32	36	exp	Dichotomous	Both				Growth	F(1,255)=28.232	LMM	Paper calculated test statistic
Feeding and body size	Parus caeruleus	158	Whole Brood Survival	84	Normal	0.33	36	exp	Dichotomous	Both				Growth	F(1,255)=32.024	LMM	Paper calculated test statistic
Feeding and body size	Parus caeruleus	158	Whole Brood Survival	84	Normal	0.43	36	exp	Dichotomous	Both				Growth	F(1,255)=58.872	LMM	Paper calculated test statistic
Feeding and body size	Parus caeruleus	158	Whole Brood Survival	84	Normal	-0.44	36	exp	Dichotomous	Both				Growth	F(1,255)=62.386	LMM	Paper calculated test statistic
Feeding and body size	Parus caeruleus	158	Whole Brood Survival	84	Normal	0.19	36	exp	Dichotomous	Both				Growth	F(1,255)=9.507	LMM	Paper calculated test statistic
Feeding and body size	Parus caeruleus	158	Whole Brood Survival	84	Normal	-0.22	45	obs	Dichotomous	Both				Growth	F(1,344)=16.693	LMM	Paper calculated test statistic
Feeding and body size	Parus caeruleus	158	Whole Brood Survival	84	Normal	0.1	45	obs	Dichotomous	Both				Growth	F(1,344)=3.338	LMM	Paper calculated test statistic
Feeding and body size	Parus caeruleus	158	Whole Brood Survival	84	Normal	0.32	45	obs	Dichotomous	Both				Growth	F(1,344)=39.075	LMM	Paper calculated test statistic
Feeding and body size	Parus caeruleus	158	Whole Brood Survival	84	Normal	-0.12	45	obs	Dichotomous	Both				Growth	F(1,344)=4.709	LMM	Paper calculated test statistic
Feeding and body size	Parus caeruleus	158	Whole Brood Survival	84	Normal	0.14	45	obs	Dichotomous	Both				Growth	F(1,344)=7.185	LMM	Paper calculated test statistic
Feeding and body size	Parus caeruleus	159	Whole Brood Survival	84	Normal	0.09	66	obs	Dichotomous	Both				Growth	F(1,2537)=21.984	LMM	Paper calculated test statistic
Feeding and body size	Parus caeruleus	159	Whole Brood Survival	84	Normal	0.45	66	obs	Dichotomous	Both				Growth	F(1,2652)=659.513	LMM	Paper calculated test statistic
Feeding and body size	Parus caeruleus	250	Brood-Reducing	142	Poor	0.56	44	exp	Dichotomous	Both				Growth	Heaviest 11.15±1.23, Smallest 9.43±1.33, average 10.30±1.19	Means and SD	I calculated from available data
Feeding and body size	Parus caeruleus	250	Brood-Reducing	142	Good	0.72	53	exp	Dichotomous	Both				Growth	Heaviest 11.76±0.91, Smallest 9.41±1.32, average 10.74±0.81	Means and SD	I calculated from available data
Feeding and body size	Parus major	72	Brood-Reducing	6	Normal	-0.71	18	exp	Continuous	Both				Growth	r=-0.71	Pearson's correlation	Paper calculated test statistic
Feeding and body size	Parus major	72	Brood-Reducing	6	Normal	-0.15	14	exp	Continuous	Both				Growth	t(13)=0.53	T-Test	Paper calculated test statistic
Feeding and body size	Parus major	72	Brood-Reducing	6	Normal	-0.2	14	exp	Continuous	Both				Growth	t(13)=0.75	T-Test	Paper calculated test statistic
Feeding and body size	Parus major	193	Brood-Reducing	6	Normal	0.31	75	exp	Dichotomous	Both				Mortality	χ2(1)=61.012	Logistic regression	Paper calculated test statistic
Feeding and body size	Parus major	234	Brood-Reducing	6	Normal	0.571	20	exp	Continuous	Female				Continuous	r=0.571	Pearson's correlation	Paper calculated test statistic
Feeding and body size	Parus major	234	Brood-Reducing	6	Normal	0.718	20	exp	Continuous	Male				Continuous	r=0.718	Pearson's correlation	Paper calculated test statistic
Feeding and body size	Parus major	234	Brood-Reducing	6	Normal	0.778	20	exp	Continuous	Female				Continuous	r=0.778	Pearson's correlation	Paper calculated test statistic
Feeding and body size	Parus major	234	Brood-Reducing	6	Normal	0.831	20	exp	Continuous	Male				Continuous	r=0.831	Pearson's correlation	Paper calculated test statistic
Feeding and body size	Parus major	273	Brood-Reducing	104	Normal	-0.24	25	exp	Continuous	Female				Continuous	F(1,110)=6.6	GLMM	Paper calculated test statistic
Feeding and body size	Parus major	273	Brood-Reducing	104	Normal	0.1	25	exp	Continuous	Male				Continuous	F(1,125)=1.29	GLMM	Paper calculated test statistic
Feeding and body size	Parus major	284	Brood-Reducing	104	Normal	-0.04	43	exp	Continuous	Male				Continuous	t(39)=-0.264	T-Test	Paper calculated test statistic
Feeding and body size	Parus major	284	Brood-Reducing	104	Normal	0.05	43	exp	Continuous	Male				Continuous	t(39)=0. 291	T-Test	Paper calculated test statistic
Feeding and body size	Parus major	284	Brood-Reducing	104	Normal	-0.01	43	exp	Continuous	Female				Continuous	t(40)=-0.077	T-Test	Paper calculated test statistic
Feeding and body size	Parus major	284	Brood-Reducing	104	Normal	0.08	43	exp	Continuous	Female				Continuous	t(40)=0.485	T-Test	Paper calculated test statistic
Feeding and body size	Parus major	284	Brood-Reducing	104	Normal	-0.03	43	exp	Continuous	Both				Continuous	t(42)=-0.204	T-Test	Paper calculated test statistic
Feeding and body size	Parus major	284	Brood-Reducing	104	Normal	0.11	43	exp	Continuous	Both				Continuous	t(42)=0.691	T-Test	Paper calculated test statistic
Feeding and body size	Parus major	301	Brood-Reducing	164	Normal	0.33	48	exp	Dichotomous	Both				Continuous	t(47)=2.42	T-Test	Paper calculated test statistic
Feeding and body size	Parus monticolus	243	Whole Brood Survival	150	Normal	-0.14	12	obs	Dichotomous	Female				Continuous	t(1,120)=-1.58	LMM	Paper calculated test statistic
Feeding and body size	Parus monticolus	243	Whole Brood Survival	150	Normal	-0.07	12	obs	Dichotomous	Both				Continuous	t(1,301)=-1.26	LMM	Paper calculated test statistic
Feeding and body size	Parus monticolus	243	Whole Brood Survival	150	Normal	0.22	12	obs	Dichotomous	Male				Continuous	t(1,120)=2.45	LMM	Paper calculated test statistic
Feeding and body size	Parus monticolus	272	Whole Brood Survival	150	Normal	0.18	11	obs	Continuous	Male				Continuous	coefficient < 0	LMM	I calculated from estimated data
Feeding and body size	Parus monticolus	272	Whole Brood Survival	150	Normal	0.44	11	obs	Continuous	Both				Growth	coefficient=-1.168	LMM	I calculated from estimated data
Feeding and body size	Parus monticolus	272	Whole Brood Survival	150	Normal	-0.18	11	obs	Continuous	Female				Continuous	coefficient > 0	LMM	I calculated from estimated data
Feeding and body size	Parus palustris	186	Brood-Reducing	100	Normal	0.16	5	exp	Dichotomous	Both				Growth	t(4)=0.33	T-Test	Paper calculated test statistic
Feeding and body size	Parus palustris	186	Brood-Reducing	100	Poor	0.98	7	exp	Dichotomous	Both				Growth	t(5)=11.85	T-Test	Paper calculated test statistic
Feeding and body size	Parus palustris	186	Brood-Reducing	100	Poor	0.83	7	exp	Dichotomous	Both				Growth	t(5)=3.27	T-Test	Paper calculated test statistic
Feeding and body size	Parus palustris	186	Brood-Reducing	100	Good	-0.07	8	exp	Dichotomous	Both				Growth	t(7)=0.18	T-Test	Paper calculated test statistic
Feeding and body size	Parus palustris	186	Brood-Reducing	100	Good	0.24	8	exp	Dichotomous	Both				Growth	t(7)=0.66	T-Test	Paper calculated test statistic
Feeding and body size	Passer domesticus	35	Brood-Reducing	18	Normal	0.66	397	obs	Continuous	Both				Mortality	coefficient 0.74	GLMM	Paper calculated test statistic
Feeding and body size	Passer domesticus	58	Brood-Reducing	31	Normal	0.26	24	exp	Continuous	Both				Growth	F(1,69)=5.00	LMM	Paper calculated test statistic
Feeding and body size	Passer domesticus	150	Brood-Reducing	161	Normal	0.3	32	exp	Continuous	Both				Continuous	F(1,71)=6.93	GLMM	Paper calculated test statistic
Feeding and body size	Passer domesticus	151	Brood-Reducing	161	Normal	0.33	33	exp	Continuous	Both				Continuous	F(1,98)=12.10	GLMM	Paper calculated test statistic
Feeding and body size	Passer domesticus	176	Brood-Reducing	31	Normal	0.54	33	obs	Continuous	Both				Probability	F(3,30)=4.04	ANOVA	Paper calculated test statistic
Feeding and body size	Passer domesticus	238	Brood-Reducing	31	Normal	0.15	100	exp	Continuous	Both				Mortality	t(3358)	GLMM	Paper calculated test statistic
Feeding and body size	Passerculus sandwichensis	296	Whole Brood Survival	162	Normal	-0.15	82	obs	Continuous	Male				Probability	χ2(2)=2.774	Chi-Squared	I calculated from available data
Feeding and body size	Passerculus sandwichensis	296	Whole Brood Survival	162	Normal	0.18	82	obs	Continuous	Female				Probability	χ2(2)=3.4	Chi-Squared	I calculated from available data
Feeding and body size	Passerina cyanea	42	Whole Brood Survival	108	Normal	0.97	5	exp	Continuous	Both				Continuous	F(1,4)=62.78	ANOVA	Paper calculated test statistic
Feeding and body size	Passerina cyanea	42	Whole Brood Survival	108	Normal	-0.11	9	obs	Continuous	Both				Continuous	t(8)=-0.310	T-Test	Paper calculated test statistic
Feeding and body size	Pelecanus erythrorhynchos	62	Brood-Reducing	62	Normal	0.69	80	obs	Dichotomous	Both				Mortality	χ2(1)=75.4	Chi-Squared	Paper calculated test statistic
Feeding and body size	Pelecanus erythrorhynchos	62	Brood-Reducing	62	Good	0.38	8	obs	Dichotomous	Both				Growth	t(7)=1.54	T-Test	Paper calculated test statistic
Feeding and body size	Pelecanus erythrorhynchos	62	Brood-Reducing	62	Good	0.45	8	obs	Dichotomous	Both				Growth	t(7)=1.91	T-Test	Paper calculated test statistic
Feeding and body size	Pelecanus erythrorhynchos	62	Brood-Reducing	62	Normal	0.65	80	obs	Dichotomous	Both				Growth	t(159)=10.81	T-Test	Paper calculated test statistic
Feeding and body size	Pelecanus erythrorhynchos	62	Brood-Reducing	62	Normal	0.84	26	obs	Dichotomous	Both				Growth	t(51)=11.04	T-Test	Paper calculated test statistic
Feeding and body size	Pelecanus erythrorhynchos	62	Brood-Reducing	62	Good	0.5	8	obs	Dichotomous	Both				Growth	t(15)=2.16	T-Test	Paper calculated test statistic
Feeding and body size	Pelecanus erythrorhynchos	62	Brood-Reducing	62	Normal	0.66	26	obs	Dichotomous	Both				Growth	t(51)=6.21	T-Test	Paper calculated test statistic
Feeding and body size	Pelecanus erythrorhynchos	62	Brood-Reducing	62	Normal	0.79	26	obs	Dichotomous	Both				Growth	t(51)=9.24	T-Test	Paper calculated test statistic
Feeding and body size	Pelecanus erythrorhynchos	62	Brood-Reducing	62	Normal	0.73	45	obs	Dichotomous	Both				Growth	t(89)=9.93	T-Test	Paper calculated test statistic
Feeding and body size	Pelecanus occidentalis	202	Brood-Reducing	136	Normal	0.73	31	obs	Dichotomous	Both				Growth	t(14)+4.02	T-Test	Paper calculated test statistic
Feeding and body size	Pelecanus occidentalis	202	Brood-Reducing	136	Normal	0.77	31	obs	Dichotomous	Both				Growth	t(14)=4.55	T-Test	Paper calculated test statistic
Feeding and body size	Pelecanus occidentalis	202	Brood-Reducing	136	Normal	0.83	31	obs	Dichotomous	Both				Growth	t(14)=5.6	T-Test	Paper calculated test statistic
Feeding and body size	Pelecanus occidentalis	202	Brood-Reducing	136	Normal	0.75	18	obs	Dichotomous	Both				Continuous	t(17)=4.61	T-Test	I calculated from estimated data
Feeding and body size	Pelecanus occidentalis	204	Brood-Reducing	136	Normal	0.93	3	exp	Continuous	Both				Continuous	t(2,4)=12	Quade's two-way ANOVA	Paper calculated test statistic
Feeding and body size	Pelecanus occidentalis	204	Brood-Reducing	136	Normal	0.81	5	exp	Continuous	Both				Continuous	t(2,8)=7.7	Quade's two-way ANOVA	Paper calculated test statistic
Feeding and body size	Phalacrocorax aristotelis	1	Brood-Reducing	1	Normal	-0.1	16	exp	Dichotomous	Both				Mortality	A chick 87%; C chick 93%	Chi-Squared	Paper calculated test statistic
Feeding and body size	Phalacrocorax aristotelis	1	Brood-Reducing	1	Normal	0.58	16	exp	Dichotomous	Both				Mortality	χ2(1)=10.43	Chi-Squared	Paper calculated test statistic
Feeding and body size	Phalacrocorax aristotelis	1	Brood-Reducing	1	Normal	0.12	16	exp	Dichotomous	Both				Mortality	χ2(1)=5.00	Chi-Squared	Paper calculated test statistic
Feeding and body size	Phalacrocorax aristotelis	1	Brood-Reducing	1	Normal	0.5	16	exp	Dichotomous	Both				Growth	A chick 1683±132; C chick 1486±182	Means and SD	I calculated from available data
Feeding and body size	Phalacrocorax aristotelis	1	Brood-Reducing	1	Normal	0.71	16	exp	Dichotomous	Both				Growth	A chick 200±5.7; C chick 176±18.9	Means and SD	I calculated from available data
Feeding and body size	Phalacrocorax aristotelis	1	Brood-Reducing	1	Normal	0	16	exp	Dichotomous	Both				Growth	A chick 1637±110; C chick 1637±220	Means and SD	I calculated from available data
Feeding and body size	Phalacrocorax aristotelis	1	Brood-Reducing	1	Normal	0.21	16	exp	Dichotomous	Both				Growth	A chick 195±8.6; C chick 190±13.6	Means and SD	I calculated from available data
Feeding and body size	Phalacrocorax aristotelis	1	Brood-Reducing	1	Normal	-0.06	16	exp	Dichotomous	Both				Growth	A chick 1742±106; C chick 1758±170	Means and SD	I calculated from available data
Feeding and body size	Phalacrocorax aristotelis	1	Brood-Reducing	1	Normal	0.14	16	exp	Dichotomous	Both				Growth	A chick 197±5.5; C chick 195±8.0	Means and SD	I calculated from available data
Feeding and body size	Phalacrocorax aristotelis	1	Brood-Reducing	1	Normal	0.32	16	exp	Dichotomous	Both				Growth	A chick 1740±101; C chick 1660±131	Means and SD	I calculated from available data
Feeding and body size	Phalacrocorax aristotelis	1	Brood-Reducing	1	Normal	0.44	16	exp	Dichotomous	Both				Growth	A chick 201±4.7; C chick 194±9.2	Means and SD	I calculated from available data
Feeding and body size	Phalacrocorax aristotelis	258	Brood-Reducing	1	Good	0.11	1	obs	Continuous	Both				Growth	A chick 45.2±8.8; C chick 43±1.3	Means and SD	I calculated from available data
Feeding and body size	Phalacrocorax aristotelis	258	Brood-Reducing	1	Good	-0.25	1	obs	Continuous	Both				Growth	A chick 44.0±22.7; C chick 54.1±9.2	Means and SD	I calculated from available data
Feeding and body size	Phalacrocorax aristotelis	258	Brood-Reducing	1	Good	0.91	9	obs	Continuous	Both				Growth	t(8)=6.35	T-Test	I calculated from available data
Feeding and body size	Phoenicurus phoenicurus	206	Whole Brood Survival	109	Normal	0.29	12	obs	Continuous	Both				Probability	Fed 0.02±0.02 vs 0	Means and SD	Paper calculated test statistic
Feeding and body size	Pica pica	167	Brood-Reducing	114	Normal	0.21	33	exp	Continuous	Both				Continuous	95% CI 0.02-0.04	LMM	Paper calculated test statistic
Feeding and body size	Pica pica	181	Brood-Reducing	114	Normal	0.78	11	obs	Continuous	Both				Probability	Fed 0.48±0.08; Unfed 0.57±0.11	T-Test	Paper calculated test statistic
Feeding and body size	Picoides borealis	100	Brood-Reducing	67	Normal	0.32	99	obs	Continuous	Both				Continuous	F(3,39)=1.47	GLMM	Paper calculated test statistic
Feeding and body size	Picoides borealis	100	Brood-Reducing	67	Normal	0.61	99	obs	Continuous	Both				Continuous	F(3.84)=16.64	GLMM	Paper calculated test statistic
Feeding and body size	Picoides borealis	146	Brood-Reducing	67	Normal	0.5	2	obs	Dichotomous	Both				Mortality	A/B chick: 3/1; C/D chick 1/3	Odds ratio	I calculated from available data
Feeding and body size	Platycercus elegans	124	Whole Brood Survival	64	Normal	0.8	9	exp	Dichotomous	Male				Continuous	A chick 0.28; B chick 0.17±0.04	Means and SD	I calculated from estimated data
Feeding and body size	Platycercus elegans	124	Whole Brood Survival	64	Normal	-0.54	9	exp	Dichotomous	Female				Continuous	A chick 0.175; B chick 0.24±0.05	Means and SD	I calculated from estimated data
Feeding and body size	Platycercus elegans	124	Whole Brood Survival	64	Normal	0.55	9	exp	Dichotomous	Male				Continuous	A chick 0.21; B chick 0.15±0.045	Means and SD	I calculated from estimated data
Feeding and body size	Platycercus elegans	124	Whole Brood Survival	64	Normal	-0.74	9	exp	Dichotomous	Female				Continuous	A chick 0.15; B chick 0.24±0.04	Means and SD	I calculated from estimated data
Feeding and body size	Platycercus elegans	125	Whole Brood Survival	64	Normal	-0.05	9	exp	Continuous	Female				Probability	χ2(1)=0.2	Linear model	Paper calculated test statistic
Feeding and body size	Platycercus elegans	125	Whole Brood Survival	64	Poor	-0.19	9	exp	Continuous	Female				Probability	χ2(1)=2.3	Linear model	Paper calculated test statistic
Feeding and body size	Platycercus elegans	125	Whole Brood Survival	64	Poor	0.22	9	exp	Continuous	Male				Probability	χ2(1)=3.2	Linear model	Paper calculated test statistic
Feeding and body size	Platycercus elegans	125	Whole Brood Survival	64	Normal	0.32	9	exp	Continuous	Male				Probability	χ2(1)=7.1	Linear model	Paper calculated test statistic
Feeding and body size	Platycercus elegans	125	Whole Brood Survival	64	Normal	0.1	9	exp	Continuous	Both				Probability	χ2(1)=0.7	Linear model	Paper calculated test statistic
Feeding and body size	Platycercus elegans	125	Whole Brood Survival	64	Poor	0.31	9	exp	Continuous	Both				Probability	χ2(1)=6.8	Linear model	Paper calculated test statistic
Feeding and body size	Platycercus elegans	126	Whole Brood Survival	64	Normal	0.07	18	obs	Continuous	Both				Continuous	χ2(2)=4.4	Chi-Squared	Paper calculated test statistic
Feeding and body size	Platycercus elegans	126	Whole Brood Survival	64	Normal	0.13	18	obs	Continuous	Male				Continuous	A chick 3.91±3.81; B chick 3.02±3.2	Means and SD	I calculated from estimated data
Feeding and body size	Platycercus elegans	126	Whole Brood Survival	64	Normal	-0.02	18	obs	Continuous	Female				Continuous	A chick 3.13±3.2; B chick 3.26±4.03	Means and SD	I calculated from estimated data
Feeding and body size	Platycercus elegans	127	Whole Brood Survival	64	Normal	0.09	42	obs	Continuous	Both				Growth	χ2(2)=0.65	LMM	Paper calculated test statistic
Feeding and body size	Platycercus elegans	127	Whole Brood Survival	64	Normal	0.32	42	obs	Continuous	Both				Growth	χ2(2)=5.98	LMM	Paper calculated test statistic
Feeding and body size	Podiceps grisegena	119	Brood-Reducing	148	Normal	0.87	6	obs	Continuous	Both				Continuous	nior 78.5% of food±6.4%	Means and SD	I calculated from estimated data
Feeding and body size	Podiceps grisegena	119	Brood-Reducing	148	Good	0.56	11	obs	Continuous	Both				Continuous	nior 60.3±4.5% of food	Means and SD	I calculated from estimated data
Feeding and body size	Podilymbus podiceps	68	Brood-Reducing	96	Normal	0.4	13	obs	Dichotomous	Both				Probability	Dominant 29/0; Subordinate 8/3	Odds ratio	I calculated from estimated data
Feeding and body size	Porphyrio porphyrio	44	Brood-Reducing	27	Normal	0.33	24	obs	Continuous	Both				Growth	t(1,38)=-2.16	GLMM	Paper calculated test statistic
Feeding and body size	Porphyrio porphyrio	44	Brood-Reducing	27	Normal	0.3	30	obs	Continuous	Both				Mortality	z=3.46	GLMM	Paper calculated test statistic
Feeding and body size	Pygoscelis antarcticus	65	Brood-Reducing	34	Poor	0.39	25	obs	Dichotomous	Both				Mortality	F(1,23)=4.06	GLIMMIX, binomial	Paper calculated test statistic
Feeding and body size	Pygoscelis antarcticus	65	Brood-Reducing	34	Normal	0.66	39	obs	Dichotomous	Both				Mortality	F(1,37)=28.64	GLIMMIX, binomial	Paper calculated test statistic
Feeding and body size	Pygoscelis antarcticus	65	Brood-Reducing	34	Normal	0.53	82	obs	Dichotomous	Both				Mortality	F(1,75)=28.89	GLIMMIX, binomial	Paper calculated test statistic
Feeding and body size	Pygoscelis antarcticus	65	Brood-Reducing	34	Good	0	18	obs	Dichotomous	Both				Mortality	no mortality	GLIMMIX, binomial	I calculated from estimated data
Feeding and body size	Pyrrhura orcesi	118	Whole Brood Survival	61	Normal	-0.29	16	obs	Continuous	Helper				Continuous	Junior 0.24±0.16 ; nior -0.05±0.06	Means and SD	I calculated from estimated data
Feeding and body size	Pyrrhura orcesi	118	Whole Brood Survival	61	Normal	0.38	16	obs	Continuous	Helper				Continuous	Junior -0.08±0.04 ; nior 0.07±0.04	Means and SD	I calculated from estimated data
Feeding and body size	Pyrrhura orcesi	118	Whole Brood Survival	61	Normal	-0.57	16	obs	Continuous	Both				Continuous	F(2,29)=6.84	LMM	Paper calculated test statistic
Feeding and body size	Pyrrhura orcesi	118	Whole Brood Survival	61	Normal	-0.32	16	obs	Continuous	Both				Continuous	F(2,58)=3.21	LMM	Paper calculated test statistic
Feeding and body size	Pyrrhura orcesi	118	Whole Brood Survival	61	Normal	0.5	4	obs	Continuous	Both				Probability	coefficient -1.001	LMM	Paper calculated test statistic
Feeding and body size	Pyrrhura orcesi	118	Whole Brood Survival	61	Good	-0.01	4	obs	Continuous	Both				Probability	coefficient 0.013	LMM	Paper calculated test statistic
Feeding and body size	Pyrrhura orcesi	118	Whole Brood Survival	61	Normal	0.32	4	obs	Continuous	Helper				Continuous	Junior 0.21±0.05; nior 0.28±0.02	Means and SD	I calculated from estimated data
Feeding and body size	Pyrrhura orcesi	118	Whole Brood Survival	61	Good	-0.37	4	obs	Continuous	Helper				Continuous	Junior 0.4±0.07; nior 0.25±0.07	Means and SD	I calculated from estimated data
Feeding and body size	Pyrrhura orcesi	118	Whole Brood Survival	61	Normal	-0.33	4	obs	Continuous	Both				Continuous	Junior 0.28±0.03; nior 0.22±0.03	Means and SD	I calculated from estimated data
Feeding and body size	Pyrrhura orcesi	118	Whole Brood Survival	61	Good	-0.75	4	obs	Continuous	Both				Continuous	Junior 0.34±0.03; nior 0.17±0.02	Means and SD	I calculated from estimated data
Feeding and body size	Quiscalus mexicanus	277	Brood-Reducing	151	Good	0.21	329	obs	Dichotomous	Both				Mortality	A chick 42; C chick 34	Odds ratio	I calculated from estimated data
Feeding and body size	Quiscalus mexicanus	277	Brood-Reducing	151	Normal	0.1	329	obs	Dichotomous	Both				Mortality	A chick 147; C chick 131	Odds ratio	I calculated from estimated data
Feeding and body size	Quiscalus mexicanus	277	Brood-Reducing	151	Poor	0.28	329	obs	Dichotomous	Both				Mortality	A chick 92; C chick 64	Odds ratio	I calculated from estimated data
Feeding and body size	Quiscalus mexicanus	277	Brood-Reducing	151	Good	0.23	189	obs	Dichotomous	Both				Mortality	A chick 45; D chick 34	Odds ratio	I calculated from estimated data
Feeding and body size	Quiscalus mexicanus	277	Brood-Reducing	151	Normal	0.36	189	obs	Dichotomous	Both				Mortality	A chick 99; D chick 51	Odds ratio	I calculated from estimated data
Feeding and body size	Quiscalus mexicanus	277	Brood-Reducing	151	Poor	0.62	189	obs	Dichotomous	Both				Mortality	A chick 32; D chick 8	Odds ratio	I calculated from estimated data
Feeding and body size	Quiscalus mexicanus	278	Brood-Reducing	151	Normal	0.36	43	exp	Continuous	Both				Growth	r2=0.130	Linear model	Paper calculated test statistic
Feeding and body size	Quiscalus mexicanus	278	Brood-Reducing	151	Normal	0.52	43	exp	Continuous	Both				Growth	r2=0.275	Linear model	Paper calculated test statistic
Feeding and body size	Quiscalus mexicanus	278	Brood-Reducing	151	Normal	0.72	163	exp	Continuous	Both				Growth	A chick: 108.6±4.9; C chick 98.4±4.9	Means and SD	I calculated from estimated data
Feeding and body size	Quiscalus mexicanus	278	Brood-Reducing	151	Normal	0.77	163	exp	Continuous	Both				Growth	A chick 72.3±1.5; C chick 68.7±1.5	Means and SD	I calculated from estimated data
Feeding and body size	Quiscalus mexicanus	278	Brood-Reducing	151	Normal	0.71	163	exp	Continuous	Both				Growth	A chick 110.1±5.0; 4th 99.3±5.0	Means and SD	I calculated from estimated data
Feeding and body size	Quiscalus mexicanus	278	Brood-Reducing	151	Normal	0.79	163	exp	Continuous	Both				Growth	A chick 73.7±4.9; 4th 61.1±4.9	Means and SD	I calculated from estimated data
Feeding and body size	Quiscalus quiscula	103	Brood-Reducing	59	Normal	0.92	39	exp	Dichotomous	Both				Growth	A chick 44.2±0.5; B chick 42±0.43	Means and SD	I calculated from available data
Feeding and body size	Quiscalus quiscula	103	Brood-Reducing	59	Normal	-0.2	23	exp	Dichotomous	Both				Mortality	A chick 12; E chick 18	Odds ratio	I calculated from available data
Feeding and body size	Quiscalus quiscula	103	Brood-Reducing	59	Normal	0.26	16	exp	Dichotomous	Both				Mortality	A chick 12; E chick 7	Odds ratio	I calculated from available data
Feeding and body size	Quiscalus quiscula	104	Brood-Reducing	59	Poor	0.63	14	obs	Dichotomous	Both				Mortality	χ2(1)=28.0	Chi-Squared	Paper calculated test statistic
Feeding and body size	Quiscalus quiscula	104	Brood-Reducing	59	Normal	0.4	25	obs	Dichotomous	Both				Mortality	brood size 3: 0 dead of 15; brood size 4: 19 dead of 88 (assumption 60%	Odds ratio	I calculated from estimated data
Feeding and body size	Rissa tridactyla	23	Brood-Reducing	52	Poor	0.55	50	obs	Dichotomous	Both				Mortality	χ2(1)=11.31,	Chi-Squared	Paper calculated test statistic
Feeding and body size	Rissa tridactyla	23	Brood-Reducing	52	Normal	0.54	82	obs	Dichotomous	Both				Mortality	χ2(1)=9.31	Chi-Squared	Paper calculated test statistic
Feeding and body size	Rissa tridactyla	23	Brood-Reducing	52	Poor	0.59	5	obs	Dichotomous	Both				Growth	A chick 14.7±2.7 (5); B chick 7.0±6.9 (4)	Means and SD	I calculated from available data
Feeding and body size	Rissa tridactyla	23	Brood-Reducing	52	Good	0.31	2	obs	Dichotomous	Both				Growth	A chick 14.9±2.7 (2); B chick 11.7±3.7 (2)	Means and SD	I calculated from available data
Feeding and body size	Rissa tridactyla	23	Brood-Reducing	52	Good	0.42	4	obs	Dichotomous	Both				Growth	A chick 15.3±2.6 (4); B chick 12.9±2.2 (4)	Means and SD	I calculated from available data
Feeding and body size	Rissa tridactyla	23	Brood-Reducing	52	Poor	0.98	3	obs	Dichotomous	Both				Growth	A chick 16.2±0.8 (3); B chick 6.9±0.57 (2)	Means and SD	I calculated from available data
Feeding and body size	Rissa tridactyla	23	Brood-Reducing	52	Normal	0.58	5	obs	Dichotomous	Both				Growth	A chick 17.7 + 0 (2) ; B chick 13.9±0 (2)	Means and SD	I calculated from estimated data
Feeding and body size	Rissa tridactyla	23	Brood-Reducing	52	Normal	0.93	9	obs	Dichotomous	Both				Probability	A chick: 59/61; B chick 2/61 of unsolicited feedings	Odds ratio	I calculated from available data
Feeding and body size	Rissa tridactyla	23	Brood-Reducing	52	Normal	0.64	3	obs	Dichotomous	Both				Probability	A chick begged but not fed 2/11; B chick begged but not fed 9/11	Odds ratio	I calculated from available data
Feeding and body size	Rissa tridactyla	23	Brood-Reducing	52	Poor	0.95	8	obs	Dichotomous	Both				Probability	A chick 0.91±0.13; B chick 0.09±0.13	Wilcoxon paired sign test	Paper calculated test statistic
Feeding and body size	Rissa tridactyla	23	Brood-Reducing	52	Poor	0.64	7	obs	Dichotomous	Both				Growth	A chick 15.7±1.9 ; B chick 10.9±3.5	Wilcoxon paired sign test	Paper calculated test statistic
Feeding and body size	Rissa tridactyla	23	Brood-Reducing	52	Poor	0.55	6	obs	Dichotomous	Both				Growth	A chick 14.7±2.5; B chick 8.5±6.1	Wilcoxon paired sign test	Paper calculated test statistic
Feeding and body size	Rissa tridactyla	23	Brood-Reducing	52	Poor	0.54	9	obs	Dichotomous	Both				Continuous	A chick 2.32±1.44; B chick 0.88±0.62	Wilcoxon paired sign test	Paper calculated test statistic
Feeding and body size	Rissa tridactyla	23	Brood-Reducing	52	Good	0.54	5	obs	Dichotomous	Both				Growth	A chick 17.2±1.0; B chick 14.8±2.3	Wilcoxon paired sign test	Paper calculated test statistic
Feeding and body size	Rissa tridactyla	172	Brood-Reducing	92	Normal	0.24	98	exp	Dichotomous	Both				Growth	χ2(1)=10.51	LMM	Paper calculated test statistic
Feeding and body size	Rissa tridactyla	172	Brood-Reducing	92	Normal	0.16	98	exp	Dichotomous	Both				Growth	χ2(1)=4.80	LMM	Paper calculated test statistic
Feeding and body size	Rissa tridactyla	172	Brood-Reducing	92	Normal	0.22	98	exp	Dichotomous	Both				Growth	χ2(1)=9.00	LMM	Paper calculated test statistic
Feeding and body size	Rissa tridactyla	172	Brood-Reducing	92	Normal	0.04	35	exp	Dichotomous	Both				Mortality	A chick 77%; B chick 73.5%	Odds ratio	I calculated from estimated data
Feeding and body size	Rissa tridactyla	172	Brood-Reducing	92	Normal	0.34	35	exp	Dichotomous	Both				Mortality	A chick 87.5%; B chick57.5%	Odds ratio	I calculated from estimated data
Feeding and body size	Rissa tridactyla	172	Brood-Reducing	92	Normal	0.59	35	exp	Dichotomous	Both				Mortality	A chick 94.5%; B chick 39%	Odds ratio	I calculated from estimated data
Feeding and body size	Rissa tridactyla	177	Brood-Reducing	52	Good	-0.1	22	exp	Continuous	Both				Continuous	r(s)=-0.10	Spearman correlation	Paper calculated test statistic
Feeding and body size	Rissa tridactyla	177	Brood-Reducing	52	Poor	-0.44	13	exp	Continuous	Both				Continuous	r(s)=-0.42	Spearman correlation	Paper calculated test statistic
Feeding and body size	Rissa tridactyla	297	Brood-Reducing	52	Good	0.38	41	exp	Dichotomous	Both				Continuous	A chick 0.301±0.26 ; B chick 0.129±0.13	Means and SD	I calculated from estimated data
Feeding and body size	Rissa tridactyla	297	Brood-Reducing	52	Normal	0.19	64	obs	Dichotomous	Both				Continuous	A chick 0.175±0.29 ; B chick 0.086±0.16	Means and SD	I calculated from estimated data
Feeding and body size	Saxicola torquatus	83	Brood-Reducing	44	Good	0.44	17	obs	Dichotomous	Both				Growth	r=0.44	Means and SD	I calculated from estimated data
Feeding and body size	Saxicola torquatus	83	Brood-Reducing	44	Normal	0.53	42	obs	Dichotomous	Both				Growth	r=0.53	Means and SD	I calculated from estimated data
Feeding and body size	Saxicola torquatus	83	Brood-Reducing	44	Poor	0.71	10	obs	Dichotomous	Both				Growth	r=0.71	Means and SD	I calculated from estimated data
Feeding and body size	Sericornis frontalis	132	Whole Brood Survival	83	Good	-0.08	8	obs	Continuous	Female				Continuous	A chick 46%; B chick 54%	Chi-Squared	Paper calculated test statistic
Feeding and body size	Sericornis frontalis	132	Whole Brood Survival	83	Good	0.12	8	obs	Continuous	Helper				Continuous	χ2(1)=1.4	Chi-Squared	Paper calculated test statistic
Feeding and body size	Sericornis frontalis	132	Whole Brood Survival	83	Good	-0.14	17	obs	Continuous	Male				Continuous	χ2(1)=4.840	Chi-Squared	Paper calculated test statistic
Feeding and body size	Sericornis frontalis	132	Whole Brood Survival	83	Normal	-0.5	9	obs	Continuous	Helper				Continuous	χ2(2)=32.599	Chi-Squared	Paper calculated test statistic
Feeding and body size	Sericornis frontalis	132	Whole Brood Survival	83	Normal	-0.24	13	obs	Continuous	Female				Continuous	χ2(2)=5.97	Chi-Squared	Paper calculated test statistic
Feeding and body size	Sericornis frontalis	132	Whole Brood Survival	83	Normal	0.29	15	obs	Continuous	Male				Continuous	χ2(2)=9.515	Chi-Squared	Paper calculated test statistic
Feeding and body size	Serinus canaria	111	Whole Brood Survival	159	Normal	0.28	10	exp	Continuous	Both				Continuous	F(2,18)=0.77	ANOVA	Paper calculated test statistic
Feeding and body size	Serinus canaria	111	Whole Brood Survival	159	Normal	0.76	10	obs	Continuous	Both				Continuous	F(2,18)=12.18	ANOVA	Paper calculated test statistic
Feeding and body size	Serinus canaria	111	Whole Brood Survival	159	Normal	0.49	10	obs	Continuous	Both				Continuous	F(2,18)=2.92	ANOVA	Paper calculated test statistic
Feeding and body size	Serinus canaria	111	Whole Brood Survival	159	Normal	0.65	10	obs	Continuous	Both				Continuous	F(2,18)=6.42	ANOVA	Paper calculated test statistic
Feeding and body size	Serinus canaria	112	Whole Brood Survival	159	Poor	0.21	8	exp	Dichotomous	Both				Probability	t(8)=0.5657	T-Test	I calculated from estimated data
Feeding and body size	Serinus canaria	112	Whole Brood Survival	159	Normal	0.63	8	exp	Dichotomous	Both				Probability	t(7)=2.1213	T-Test	I calculated from estimated data
Feeding and body size	Serinus canaria	113	Whole Brood Survival	159	Normal	-0.22	10	exp	Continuous	Both				Continuous	F(2,26)=0.66	ANOVA	Paper calculated test statistic
Feeding and body size	Serinus canaria	113	Whole Brood Survival	159	Normal	-0.24	10	exp	Continuous	Both				Continuous	F(2,56)=1.74	ANOVA	Paper calculated test statistic
Feeding and body size	Sialia sialis	130	Whole Brood Survival	43	Normal	0.05	58	obs	Continuous	Both				Continuous	r=0.05	Pearson's correlation	Paper calculated test statistic
Feeding and body size	Sialia sialis	130	Whole Brood Survival	43	Normal	0.13	58	obs	Continuous	Both				Continuous	r=0.13	Pearson's correlation	Paper calculated test statistic
Feeding and body size	Sialia sialis	147	Whole Brood Survival	43	Normal	-0.02	54	exp	Continuous	Male				Probability	χ2(1)=0.02	GLMM with binomial error and logit link	I calculated from estimated data
Feeding and body size	Sialia sialis	147	Whole Brood Survival	43	Normal	-0.15	52	exp	Continuous	Male				Probability	χ2(1)=1.19	GLMM with binomial error and logit link	I calculated from estimated data
Feeding and body size	Sialia sialis	147	Whole Brood Survival	43	Normal	0.32	52	exp	Continuous	Female				Probability	χ2(1)=5.95	GLMM with binomial error and logit link	I calculated from estimated data
Feeding and body size	Sialia sialis	147	Whole Brood Survival	43	Normal	0.39	54	exp	Continuous	Female				Probability	χ2(1)=9.91	GLMM with binomial error and logit link	I calculated from estimated data
Feeding and body size	Sialia sialis	260	Whole Brood Survival	43	Normal	0.22	31	obs	Dichotomous	Both				Growth	F(1,525)=26.4	GLMM	Paper calculated test statistic
Feeding and body size	Sialia sialis	260	Whole Brood Survival	43	Normal	0.29	31	obs	Dichotomous	Both				Growth	F(1,65.4)=5.79	GLMM	Paper calculated test statistic
Feeding and body size	Sialia sialis	260	Whole Brood Survival	43	Normal	0.09	31	obs	Dichotomous	Both				Growth	F(1,85)=0.77	GLMM	Paper calculated test statistic
Feeding and body size	Spheniscus demersus	239	Whole Brood Survival	134	Normal	0.22	28	exp	Dichotomous	Both				Mortality	χ2(1)=1.8	Chi-Squared	Paper calculated test statistic
Feeding and body size	Spheniscus demersus	239	Whole Brood Survival	134	Normal	0.11	28	exp	Dichotomous	Both				Growth	A chicks 2289±263; B chicks 2198±538	Means and SD	Paper calculated test statistic
Feeding and body size	Spheniscus demersus	239	Whole Brood Survival	134	Normal	0.65	10	exp	Dichotomous	Both				Mortality	A chick 40%; B chick 100%	Odds ratio	I calculated from available data
Feeding and body size	Spheniscus demersus	286	Whole Brood Survival	134	Normal	-0.31	9	obs	Continuous	Both				Continuous	A chick 25±15; B chick 35±15	Wilcoxon matched pairs sign test	I calculated from estimated data
Feeding and body size	Spheniscus demersus	286	Whole Brood Survival	134	Normal	0.37	10	obs	Continuous	Both				Continuous	A chick 30±5; B chick 25±7	Wilcoxon matched pairs sign test	I calculated from estimated data
Feeding and body size	Spheniscus demersus	286	Whole Brood Survival	134	Normal	0.17	14	obs	Continuous	Both				Continuous	A chick 32±17; B chick 27±10	Wilcoxon matched pairs sign test	I calculated from estimated data
Feeding and body size	Spheniscus demersus	286	Whole Brood Survival	134	Normal	0.53	9	obs	Continuous	Both				Continuous	A chick 45±20; B chick 27±2	Wilcoxon matched pairs sign test	I calculated from estimated data
Feeding and body size	Sterna hirundo	18	Brood-Reducing	101	Good	0.66	16	exp	Dichotomous	Both				Mortality	A 100%, C 32% ( 38%)	Means and SD	I calculated from estimated data
Feeding and body size	Sterna hirundo	18	Brood-Reducing	101	Poor	0.73	33	exp	Dichotomous	Both				Mortality	A 76%; C 37% ( 18%)	Means and SD	I calculated from estimated data
Feeding and body size	Sterna hirundo	18	Brood-Reducing	101	Poor	0.72	15	exp	Dichotomous	Both				Mortality	A 67%; C 33% ( 16%)	Means and SD	I calculated from estimated data
Feeding and body size	Sterna hirundo	18	Brood-Reducing	101	Good	0.83	16	exp	Dichotomous	Both				Growth	A 0.179±0.017; C 0.090±0.04	Means and SD	I calculated from available data
Feeding and body size	Sterna hirundo	18	Brood-Reducing	101	Poor	0.76	33	exp	Dichotomous	Both				Growth	A 0.167±0.018; C 0.06±0.06	Means and SD	I calculated from available data
Feeding and body size	Sterna hirundo	183	Brood-Reducing	101	Normal	0.47	144	obs	Continuous	Both				Mortality	χ2(2)=98.095	Chi-Squared	Paper calculated test statistic
Feeding and body size	Sterna hirundo	217	Brood-Reducing	101	Normal	-0.09	15	obs	Continuous	Both				Growth	F(2,15)=0.6	ANCOVA	Paper calculated test statistic
Feeding and body size	Sterna hirundo	217	Brood-Reducing	101	Normal	0.41	15	obs	Continuous	Both				Growth	F(2,15)=1.5	ANCOVA	Paper calculated test statistic
Feeding and body size	Sterna hirundo	217	Brood-Reducing	101	Normal	0.45	15	obs	Continuous	Both				Growth	F(2,15)=1.9	ANCOVA	Paper calculated test statistic
Feeding and body size	Sterna hirundo	257	Brood-Reducing	101	Normal	0.34	26	obs	Continuous	Both				Probability	F(7,2223)=42.78	LMM	Paper calculated test statistic
Feeding and body size	Sterna paradisaea	183	Brood-Reducing	95	Normal	0.44	138	obs	Continuous	Both				Mortality	χ2(1)=49.070	Chi-Squared	Paper calculated test statistic
Feeding and body size	Sterna paradisaea	217	Brood-Reducing	119	Normal	0.05	13	obs	Continuous	Both				Growth	F(1,16)=0.04	ANCOVA	Paper calculated test statistic
Feeding and body size	Sterna paradisaea	217	Brood-Reducing	119	Normal	0.08	13	obs	Continuous	Both				Growth	F(1,16)=0.1	ANCOVA	Paper calculated test statistic
Feeding and body size	Sterna paradisaea	217	Brood-Reducing	119	Normal	0.14	13	obs	Continuous	Both				Growth	F(1,16)=0.3	ANCOVA	Paper calculated test statistic
Feeding and body size	Strix aluco	236	Brood-Reducing	131	Poor	0.56	14	obs	Dichotomous	Both				Continuous	t(27)=3.52	T-Test	Paper calculated test statistic
Feeding and body size	Strix aluco	236	Brood-Reducing	131	Normal	0.54	17	obs	Dichotomous	Both				Continuous	t(33)=3.73	T-Test	Paper calculated test statistic
Feeding and body size	Strix aluco	236	Brood-Reducing	131	Good	0.22	23	obs	Dichotomous	Both				Continuous	t(45)=1.48	T-Test	Paper calculated test statistic
Feeding and body size	Sturnus vulgaris	39	Brood-Reducing	110	Normal	0.05	5	exp	Dichotomous	Both				Growth	A 69.9±3.1 ; B 69.6±2.1	Means and SD	I calculated from estimated data
Feeding and body size	Sturnus vulgaris	39	Brood-Reducing	110	Normal	0.74	5	exp	Dichotomous	Both				Growth	A 72.1±2.5 ; B 66.6±2.3	Means and SD	I calculated from estimated data
Feeding and body size	Sturnus vulgaris	39	Brood-Reducing	110	Normal	0.77	5	exp	Dichotomous	Both				Continuous	nior 0.27±0.015; Junior 0.17±0.025	Means and SD	I calculated from estimated data
Feeding and body size	Sula dactylatra	3	Brood-Reducing	2	Normal	0.28	75	obs	Continuous	Both				Continuous	F(6,277)=3.80	ANOVA	Paper calculated test statistic
Feeding and body size	Sula leucogaster	37	Brood-Reducing	133	Normal	0.97	5	obs	Dichotomous	Both				Continuous	Average difference (days 1-3): 0.413, 0.068	Means and SD	I calculated from estimated data
Feeding and body size	Sula leucogaster	37	Brood-Reducing	133	Normal	0.71	5	obs	Dichotomous	Both				Continuous	Average difference (days 1-15): 0.353, 0.217	Means and SD	I calculated from estimated data
Feeding and body size	Sula nebouxii	2	Brood-Reducing	29	Normal	0.76	17	obs	Dichotomous	Both				Probability	A chick 15; B chick 2	Odds ratio	Paper calculated test statistic
Feeding and body size	Sula nebouxii	3	Brood-Reducing	29	Normal	0.28	59	obs	Continuous	Both				Continuous	F(6,277)=3.80	ANOVA	Paper calculated test statistic
Feeding and body size	Sula nebouxii	3	Brood-Reducing	29	Normal	0.94	31	obs	Dichotomous	Both				Probability	A Fed, B Fed: 29; A Fed, B not Fed 2; A not Fed, B Fed 0; A not Fed, B not Fed 31	Odds ratio	I calculated from available data
Feeding and body size	Sula nebouxii	3	Brood-Reducing	29	Normal	0.47	29	obs	Dichotomous	Both				Continuous	t(27)=2.78	T-Test	Paper calculated test statistic
Feeding and body size	Sula nebouxii	51	Brood-Reducing	29	Good	0	15	obs	Dichotomous	Both				Continuous	Means and estimated from Fig 2	Means and SD	Paper calculated test statistic
Feeding and body size	Sula nebouxii	51	Brood-Reducing	29	Normal	-0.3	6	obs	Dichotomous	Both				Continuous	t(5)=1	Wilcoxon matched pairs sign test	Paper calculated test statistic
Feeding and body size	Sula nebouxii	51	Brood-Reducing	29	Normal	0.99	15	obs	Dichotomous	Both				Continuous	t(14)=32.5	Means and SD	Paper calculated test statistic
Feeding and body size	Sula nebouxii	51	Brood-Reducing	29	Poor	0.95	18	exp	Dichotomous	Both				Continuous	t(17)=13	Wilcoxon matched pairs sign test	Paper calculated test statistic
Feeding and body size	Sula nebouxii	52	Brood-Reducing	29	Normal	0.35	54	obs	Dichotomous	Both				Growth	F(1,52)=7.2	ANOVA	Paper calculated test statistic
Feeding and body size	Sula nebouxii	52	Brood-Reducing	29	Normal	0.64	6	obs	Dichotomous	Both				Continuous	niors 7.3±1.3 ; Juniors 5.5±0.7	Means and SD	I calculated from estimated data
Feeding and body size	Sula nebouxii	87	Brood-Reducing	29	Normal	0.35	9	obs	Dichotomous	Both				Continuous	F(1,24)=3.41	ANOVA	Paper calculated test statistic
Feeding and body size	Sula nebouxii	87	Brood-Reducing	29	Normal	0.5	9	obs	Dichotomous	Both				Continuous	F(1,24)=7.93	ANOVA	Paper calculated test statistic
Feeding and body size	Sula nebouxii	87	Brood-Reducing	29	Good	0.03	21	obs	Dichotomous	Both				Continuous	F(1,42)=0.04	ANOVA	Paper calculated test statistic
Feeding and body size	Sula nebouxii	87	Brood-Reducing	29	Normal	0.42	21	obs	Dichotomous	Both				Continuous	F(1,42)=8.82	ANOVA	Paper calculated test statistic
Feeding and body size	Sula nebouxii	87	Brood-Reducing	29	Normal	0.44	30	obs	Dichotomous	Both				Growth	nior 134±19 ; Junior 116±17	Means and SD	I calculated from available data
Feeding and body size	Sula nebouxii	87	Brood-Reducing	29	Normal	0.36	30	obs	Dichotomous	Both				Growth	nior 30±3 ; Junior 28±2	Means and SD	I calculated from available data
Feeding and body size	Sula nebouxii	87	Brood-Reducing	29	Normal	0.19	30	obs	Dichotomous	Both				Growth	nior 34±3 ; Junior 33±2	Means and SD	I calculated from available data
Feeding and body size	Sula nebouxii	87	Brood-Reducing	29	Normal	0.98	7	obs	Dichotomous	Both				Continuous	t(6)=10	Wilcoxon matched pairs sign test	Paper calculated test statistic
Feeding and body size	Sula nebouxii	87	Brood-Reducing	29	Good	0.97	7	obs	Dichotomous	Both				Continuous	t(6)=10	Wilcoxon matched pairs sign test	Paper calculated test statistic
Feeding and body size	Sula nebouxii	87	Brood-Reducing	29	Good	0.77	7	obs	Dichotomous	Both				Continuous	niors 15% more	Means and SD	Paper calculated test statistic
Feeding and body size	Sula nebouxii	87	Brood-Reducing	29	Normal	0.9	7	obs	Dichotomous	Both				Continuous	niors 26% more	Means and SD	Paper calculated test statistic
Feeding and body size	Sula nebouxii	285	Brood-Reducing	29	Normal	0.21	17	exp	Dichotomous	Both				Continuous	Dominant 0.73±0.3; Subordinate 0.60±0.3	Means and SD	I calculated from available data
Feeding and body size	Sula nebouxii	285	Brood-Reducing	29	Normal	0.54	17	exp	Dichotomous	Both				Continuous	Dominant 0.26±0.1; Subordinate 0.13±0.1	Means and SD	I calculated from available data
Feeding and body size	Sula nebouxii	285	Brood-Reducing	29	Normal	0.69	17	exp	Dichotomous	Both				Continuous	Dominant 524±26.5; Subordinate 315±26.2	Means and SD	I calculated from available data
Feeding and body size	Sula nebouxii	285	Brood-Reducing	29	Poor	0.61	17	exp	Dichotomous	Both				Continuous	Dominant 508±40.5; Subordinate 302±20.9	Means and SD	I calculated from available data
Feeding and body size	Sylvia atricapilla	292	Whole Brood Survival	160	Normal	-0.77	8	obs	Dichotomous	Both				Growth	t(5)=-2.727	T-Test	Paper calculated test statistic
Feeding and body size	Sylvia atricapilla	292	Whole Brood Survival	160	Normal	-0.81	8	obs	Dichotomous	Both				Growth	t(5)=-3.139	T-Test	Paper calculated test statistic
Feeding and body size	Tachycineta bicolor	10	Brood-Reducing	168	Poor	-0.21	13	obs	Continuous	Both				Growth	r=-0.21	Partial correlation	Paper calculated test statistic
Feeding and body size	Tachycineta bicolor	10	Brood-Reducing	168	Poor	0.31	13	obs	Continuous	Both				Growth	r=0.31	Partial correlation	Paper calculated test statistic
Feeding and body size	Tachycineta bicolor	10	Brood-Reducing	168	Poor	0.45	13	obs	Continuous	Both				Growth	r=0.45	Partial correlation	Paper calculated test statistic
Feeding and body size	Tachycineta bicolor	10	Brood-Reducing	168	Poor	0.15	13	obs	Continuous	Both				Growth	r=0.15	Partial correlation	Paper calculated test statistic
Feeding and body size	Tachycineta bicolor	10	Brood-Reducing	168	Poor	-0.02	14	obs	Continuous	Both				Growth	r=-0.02	Partial correlation	Paper calculated test statistic
Feeding and body size	Tachycineta bicolor	10	Brood-Reducing	168	Poor	0.55	14	obs	Continuous	Both				Growth	r=0.55	Partial correlation	Paper calculated test statistic
Feeding and body size	Tachycineta bicolor	36	Brood-Reducing	168	Good	0.19	33	obs	Continuous	Both				Growth	F(1,170)=6.1	ANOVA	Paper calculated test statistic
Feeding and body size	Tachycineta bicolor	36	Brood-Reducing	168	Normal	0.12	58	obs	Continuous	Both				Growth	F(1,254)=3.9	ANOVA	Paper calculated test statistic
Feeding and body size	Tachycineta bicolor	36	Brood-Reducing	168	Normal	0.58	58	obs	Continuous	Both				Growth	F(1,262)=133	ANOVA	Paper calculated test statistic
Feeding and body size	Tachycineta bicolor	36	Brood-Reducing	168	Good	0.57	33	obs	Continuous	Both				Growth	r=0.57	Partial correlation	Paper calculated test statistic
Feeding and body size	Tachycineta bicolor	135	Brood-Reducing	168	Normal	0.01	16	obs	Continuous	Both				Continuous	F(1,49)=0.01	ANOVA	Paper calculated test statistic
Feeding and body size	Tachycineta bicolor	135	Brood-Reducing	168	Normal	0.81	16	obs	Continuous	Male				Continuous	Large 2.5±22, Small 1.9±0.21	Means and SD	I calculated from available data
Feeding and body size	Tachycineta bicolor	135	Brood-Reducing	168	Normal	-0.77	16	obs	Continuous	Female				Continuous	Large 1.9±0.21; Small 2.5±0.28	Means and SD	I calculated from available data
Feeding and body size	Tachycineta bicolor	298	Brood-Reducing	168	Normal	0.39	39	obs	Continuous	Both				Probability	F(38,299)=1.4	ANOVA	Paper calculated test statistic
Feeding and body size	Taeniopygia guttata	77	Brood-Reducing	40	Good	0.72	7	exp	Continuous	Both				Continuous	F(1,15.6)=1566.1; r2=0.54	GLMM	Paper calculated test statistic
Feeding and body size	Taeniopygia guttata	77	Brood-Reducing	40	Normal	0.8	16	exp	Dichotomous	Both				Continuous	F(1,9.7)=17.6	GLMM	Paper calculated test statistic
Feeding and body size	Taeniopygia guttata	78	Brood-Reducing	40	Normal	0.64	15	exp	Dichotomous	Both				Continuous	A chick half 1065.1±20.8; B chick half 870.8±24.5	Means and SD	I calculated from estimated data
Feeding and body size	Taeniopygia guttata	78	Brood-Reducing	40	Normal	0.63	13	exp	Dichotomous	Both				Continuous	A chick half 796.2±22.6; B chick half 613.2±23.6	Means and SD	I calculated from estimated data
Feeding and body size	Taeniopygia guttata	78	Brood-Reducing	40	Normal	0.27	15	exp	Dichotomous	Both				Mortality	A chick half 83.3%±7.8%; B chick half 58.6%±10%	Means and SD	I calculated from estimated data
Feeding and body size	Taeniopygia guttata	78	Brood-Reducing	40	Normal	0.21	13	exp	Dichotomous	Both				Mortality	A chick half 55%±11%; B chick half 78.1%±9.7%	Means and SD	I calculated from estimated data
Feeding and body size	Taeniopygia guttata	143	Brood-Reducing	73	Good	-0.28	6	exp	Dichotomous	Male				Continuous	t(5)=0.6484	T-Test	I calculated from available data
Feeding and body size	Taeniopygia guttata	143	Brood-Reducing	73	Good	-0.48	6	exp	Dichotomous	Female				Continuous	t(5)=4.8269	T-Test	I calculated from available data
Feeding and body size	Taeniopygia guttata	160	Brood-Reducing	40	Good	0.25	28	exp	Continuous	Both				Probability	z=2.789	GLMM	Paper calculated test statistic
Feeding and body size	Taeniopygia guttata	160	Brood-Reducing	40	Good	0.45	28	exp	Continuous	Both				Probability	z=5.36	GLMM	Paper calculated test statistic
Feeding and body size	Taeniopygia guttata	160	Brood-Reducing	40	Good	0.14	13	exp	Continuous	Female				Probability	t(12)=0.481	LMM	Paper calculated test statistic
Feeding and body size	Taeniopygia guttata	160	Brood-Reducing	40	Good	0.34	13	exp	Continuous	Male				Probability	t(12)=1.248	LMM	Paper calculated test statistic
Feeding and body size	Taeniopygia guttata	160	Brood-Reducing	40	Good	0.41	17	exp	Continuous	Female				Probability	t(16)=1.789	LMM	Paper calculated test statistic
Feeding and body size	Taeniopygia guttata	160	Brood-Reducing	40	Good	0.69	17	exp	Continuous	Male				Probability	t(16)=3.792	LMM	Paper calculated test statistic
Feeding and body size	Taeniopygia guttata	247	Brood-Reducing	140	Poor	0.13	10	exp	Continuous	Both				Mortality	χ2(1)=0.55	Logistic regression	Paper calculated test statistic
Feeding and body size	Taeniopygia guttata	247	Brood-Reducing	140	Good	0.32	6	exp	Continuous	Both				Mortality	χ2(1)=1.99	Logistic regression	Paper calculated test statistic
Feeding and body size	Taeniopygia guttata	247	Brood-Reducing	140	Poor	-0.3	8	exp	Continuous	Both				Mortality	χ2(1)=2.59	Logistic regression	Paper calculated test statistic
Feeding and body size	Taeniopygia guttata	247	Brood-Reducing	140	Good	0.4	12	exp	Continuous	Both				Mortality	χ2(1)=8.08	Logistic regression	Paper calculated test statistic
Feeding and body size	Taeniopygia guttata	247	Brood-Reducing	140	Good	-0.35	6	exp	Continuous	Both				Growth	t(5)=0.84	T-Test	Paper calculated test statistic
Feeding and body size	Taeniopygia guttata	247	Brood-Reducing	140	Good	0.39	6	exp	Continuous	Both				Growth	t(5)=0.96	T-Test	Paper calculated test statistic
Feeding and body size	Taeniopygia guttata	247	Brood-Reducing	140	Good	-0.55	6	exp	Continuous	Both				Growth	t(5)=1.48	T-Test	Paper calculated test statistic
Feeding and body size	Taeniopygia guttata	247	Brood-Reducing	140	Poor	0.67	8	exp	Continuous	Both				Growth	t(7)=2.40	T-Test	Paper calculated test statistic
Feeding and body size	Taeniopygia guttata	247	Brood-Reducing	140	Poor	0.79	8	exp	Continuous	Both				Growth	t(7)=3.36	T-Test	Paper calculated test statistic
Feeding and body size	Taeniopygia guttata	247	Brood-Reducing	140	Poor	0.9	8	exp	Continuous	Both				Growth	t(7)=5.35	T-Test	Paper calculated test statistic
Feeding and body size	Taeniopygia guttata	247	Brood-Reducing	140	Poor	0.01	10	exp	Continuous	Both				Growth	t(8)=0.03	T-Test	Paper calculated test statistic
Feeding and body size	Taeniopygia guttata	247	Brood-Reducing	140	Poor	0.06	10	exp	Continuous	Both				Growth	t(8)=0.17	T-Test	Paper calculated test statistic
Feeding and body size	Taeniopygia guttata	247	Brood-Reducing	140	Poor	0.21	10	exp	Continuous	Both				Growth	t(8)=0.61	T-Test	Paper calculated test statistic
Feeding and body size	Taeniopygia guttata	247	Brood-Reducing	140	Good	0.3	10	exp	Continuous	Both				Growth	t(9)=0.96	T-Test	Paper calculated test statistic
Feeding and body size	Taeniopygia guttata	247	Brood-Reducing	140	Good	0.37	10	exp	Continuous	Both				Growth	t(9)=1.20	T-Test	Paper calculated test statistic
Feeding and body size	Taeniopygia guttata	247	Brood-Reducing	140	Good	0.48	10	exp	Continuous	Both				Growth	t(9)=1.63	T-Test	Paper calculated test statistic
Feeding and body size	Thamnophilus atrinucha	275	Whole Brood Survival	153	Normal	-0.35	15	obs	Continuous	Female				Probability	Heavy 10; Light 21	Odds ratio	I calculated from available data
Feeding and body size	Thamnophilus atrinucha	275	Whole Brood Survival	153	Normal	0.35	15	obs	Continuous	Male				Probability	Heavy 21; Light 10	Odds ratio	I calculated from available data
Feeding and body size	Thamnophilus atrinucha	275	Whole Brood Survival	153	Normal	-0.47	15	obs	Continuous	Female				Probability	A chick 4; B chick 11	Odds ratio	I calculated from available data
Feeding and body size	Thamnophilus atrinucha	275	Whole Brood Survival	153	Normal	0.47	15	obs	Continuous	Male				Probability	A chick 11; B chick 4	Odds ratio	I calculated from available data
Feeding and body size	Thamnophilus atrinucha	276	Whole Brood Survival	153	Normal	0.5	11	exp	Continuous	Female				Probability	t(10)=1.8	T-Test	I calculated from available data
Feeding and body size	Thamnophilus atrinucha	276	Whole Brood Survival	153	Normal	0.68	11	exp	Continuous	Male				Probability	t(10)=2.9	T-Test	I calculated from estimated data
Feeding and body size	Thamnophilus atrinucha	276	Whole Brood Survival	153	Normal	0.04	11	exp	Continuous	Both				Probability	t (6)=0.097	T-Test	Paper calculated test statistic
Feeding and body size	Thamnophilus atrinucha	276	Whole Brood Survival	153	Poor	-0.21	11	exp	Continuous	Both				Probability	t (6)=0.515	T-Test	Paper calculated test statistic
Feeding and body size	Troglodytes aedon	22	Whole Brood Survival	10	Normal	0.2	27	obs	Continuous	Both				Growth	F(4,152)=1.52	ANOVA	Paper calculated test statistic
Feeding and body size	Troglodytes aedon	22	Whole Brood Survival	10	Normal	0.51	20	obs	Continuous	Both				Growth	F(4,152)=13.38	ANOVA	Paper calculated test statistic
Feeding and body size	Troglodytes aedon	22	Whole Brood Survival	10	Normal	-0.13	27	obs	Continuous	Both				Mortality	A chick 0; B chick 3; C chick 1; D chick 0; E chick 1	Odds ratio	I calculated from available data
Feeding and body size	Troglodytes aedon	22	Whole Brood Survival	10	Normal	0.69	20	obs	Continuous	Both				Mortality	A chick 0; B chick 2; C chick 2; D chick 1; E chick 3	Odds ratio	I calculated from available data
Feeding and body size	Troglodytes aedon	93	Whole Brood Survival	10	Good	-0.21	50	exp	Dichotomous	Both				Mortality	χ2(1)=19.70	Chi-Squared	Paper calculated test statistic
Feeding and body size	Troglodytes aedon	93	Whole Brood Survival	10	Poor	0.12	33	exp	Dichotomous	Both				Mortality	χ2(1)=4.35	Chi-Squared	Paper calculated test statistic
Feeding and body size	Troglodytes aedon	93	Whole Brood Survival	10	Normal	0.04	24	exp	Dichotomous	Both				Mortality	A 3.1%; B 4.5%	Odds ratio	I calculated from available data
Feeding and body size	Troglodytes aedon	93	Whole Brood Survival	10	Good	-0.15	34	exp	Dichotomous	Both				Mortality	A 4.3%; B 0%	Odds ratio	I calculated from available data
Feeding and body size	Troglodytes aedon	129	Whole Brood Survival	68	Good	0.26	12	obs	Dichotomous	Both				Growth	t(11)=0.88	T-Test	Paper calculated test statistic
Feeding and body size	Troglodytes aedon	129	Whole Brood Survival	68	Good	0.61	12	obs	Dichotomous	Both				Growth	t(8)=2.18	T-Test	Paper calculated test statistic
Feeding and body size	Troglodytes aedon	129	Whole Brood Survival	68	Good	0.84	12	obs	Dichotomous	Both				Growth	t(9)=4.66	T-Test	Paper calculated test statistic
Feeding and body size	Troglodytes aedon	269	Whole Brood Survival	10	Poor	0.159	31	exp	Continuous	Both				Growth	r=-0.159	Partial correlation	Paper calculated test statistic
Feeding and body size	Troglodytes aedon	269	Whole Brood Survival	10	Good	-0.194	46	exp	Continuous	Both				Growth	r=0.194	Partial correlation	Paper calculated test statistic
Feeding and body size	Troglodytes aedon	269	Whole Brood Survival	10	Poor	0.03	31	exp	Continuous	Both				Mortality	r(s)=-0.032	Spearman partial correlation	Paper calculated test statistic
Feeding and body size	Troglodytes aedon	269	Whole Brood Survival	10	Good	-0.1	47	exp	Continuous	Both				Mortality	r(s)=0.094	Spearman partial correlation	Paper calculated test statistic
Feeding and body size	Turdoides squamiceps	195	Brood-Reducing	106	Normal	0.72	19	exp	Continuous	Male				Continuous	χ2(1)=20.073	Chi-squared	I calculated from available data
Feeding and body size	Turdoides squamiceps	195	Brood-Reducing	106	Normal	0.76	19	exp	Continuous	Helper				Continuous	χ2(1)=49.47	Chi-squared	I calculated from available data
Feeding and body size	Turdoides squamiceps	195	Brood-Reducing	106	Normal	0.87	19	exp	Continuous	Female				Continuous	χ2(1)=57.982	Chi-squared	I calculated from available data
Feeding and body size	Turdoides squamiceps	195	Brood-Reducing	106	Normal	0.83	19	exp	Continuous	Helper				Continuous	χ2(1)=67.519	Chi-squared	I calculated from available data
Feeding and body size	Turdoides squamiceps	195	Brood-Reducing	106	Normal	0.84	19	exp	Continuous	Both				Continuous	χ2(3)=46	Friedman's method for randomized blocks	Paper calculated test statistic
Feeding and body size	Turdoides squamiceps	195	Brood-Reducing	106	Normal	-0.74	6	exp	Continuous	Both				Continuous	χ2(3)=7.3	Friedman's method for randomized blocks	Paper calculated test statistic
Feeding and body size	Turdoides squamiceps	196	Brood-Reducing	106	Normal	-0.38	6	exp	Continuous	Both				Continuous	F(3,15)=0.852	ANOVA	Paper calculated test statistic
Feeding and body size	Turdoides squamiceps	196	Brood-Reducing	106	Normal	0.96	6	exp	Continuous	Both				Continuous	F(3,15)=53.334	ANOVA	Paper calculated test statistic
Feeding and body size	Turdoides squamiceps	196	Brood-Reducing	106	Poor	0.88	12	exp	Continuous	Both				Continuous	A chick 61.7%; B chick 20.0%; C chick 10.%; D chick 8.3%	Odds ratio	I calculated from available data
Feeding and body size	Turdoides squamiceps	196	Brood-Reducing	106	Normal	0.88	10	exp	Continuous	Both				Continuous	r(s)=-0.875	Spearman correlation	Paper calculated test statistic
Feeding and body size	Turdus merula	156	Brood-Reducing	82	Normal	0.3	94	obs	Continuous	Both				Mortality	χ2(1)=53.4	Chi-Squared	Paper calculated test statistic
Feeding and body size	Turdus merula	156	Brood-Reducing	82	Normal	0.29	94	obs	Continuous	Both				Mortality	χ2(1)=62.35	Chi-Squared	Paper calculated test statistic
Feeding and body size	Turdus merula	156	Brood-Reducing	82	Normal	0.22	94	obs	Continuous	Both				Mortality	χ2(5)=30.85	Chi-Squared	Paper calculated test statistic
Feeding and body size	Turdus merula	156	Brood-Reducing	82	Normal	0.3	94	obs	Continuous	Both				Mortality	χ2(5)=34.42	Chi-Squared	Paper calculated test statistic
Feeding and body size	Turdus merula	157	Brood-Reducing	82	Normal	0.92	72	obs	Dichotomous	Both				Growth	A chic vs C chick 1.93±0.10	T-Test	I calculated from available data
Feeding and body size	Turdus merula	157	Brood-Reducing	82	Normal	0.96	65	obs	Dichotomous	Both				Growth	A chick vs D chick 3.13±0.12	T-Test	I calculated from available data
Feeding and body size	Turdus migratorius	249	Whole Brood Survival	156	Normal	0.12	14	exp	Dichotomous	Male				Continuous	A chick 1.73±1.06; B chick 1.49±0.94	T-Test	Paper calculated test statistic
Feeding and body size	Turdus migratorius	249	Whole Brood Survival	156	Normal	0.03	14	exp	Dichotomous	Male				Continuous	A chick 1.32±0.58; B chick 1.28±0.68	T-Test	Paper calculated test statistic
Feeding and body size	Turdus migratorius	249	Whole Brood Survival	156	Normal	0.16	14	exp	Dichotomous	Female				Continuous	A chick 1.85±1.04; B chick 1.53±0.97	T-Test	Paper calculated test statistic
Feeding and body size	Turdus migratorius	249	Whole Brood Survival	156	Normal	-0.09	14	exp	Dichotomous	Female				Continuous	A chick 1.20±0.45; B chick1.30±0.58	T-Test	Paper calculated test statistic
Feeding and body size	Turdus migratorius	291	Whole Brood Survival	156	Good	0.04	6	obs	Continuous	Male				Continuous	χ2(1)=0.160	Chi-Squared	Paper calculated test statistic
Feeding and body size	Turdus migratorius	291	Whole Brood Survival	156	Good	0.08	6	obs	Continuous	Female				Continuous	χ2(1)=0.640	Chi-Squared	Paper calculated test statistic
Feeding and body size	Turdus migratorius	291	Whole Brood Survival	156	Normal	-0.04	7	obs	Continuous	Male				Continuous	χ2(2)=0.181	Chi-Squared	Paper calculated test statistic
Feeding and body size	Turdus migratorius	291	Whole Brood Survival	156	Normal	0.08	7	obs	Continuous	Female				Continuous	χ2(2)=0.724	Chi-Squared	Paper calculated test statistic
Feeding and body size	Turdus migratorius	291	Whole Brood Survival	156	Poor	-0.11	4	obs	Continuous	Female				Continuous	χ2(2)=1.227	Chi-Squared	Paper calculated test statistic
Feeding and body size	Turdus migratorius	291	Whole Brood Survival	156	Poor	0.19	4	obs	Continuous	Male				Continuous	χ2(2)=3.6	Chi-Squared	Paper calculated test statistic
Feeding and body size	Turdus rufiventris	145	Brood-Reducing	74	Normal	0.29	9	exp	Dichotomous	Both				Probability	Junior 0.43±0.09; nior 0.60±0.9	Means and SD	I calculated from estimated data
Feeding and body size	Turdus rufiventris	145	Brood-Reducing	74	Normal	0.31	9	exp	Dichotomous	Both				Probability	Junior 0.39±0.08; nior 0.56±0.09	Means and SD	I calculated from estimated data
Feeding and body size	Tyto alba	50	Brood-Reducing	125	Normal	-0.06	64	exp	Dichotomous	Both				Probability	nior 30; Junior 34	Chi-squared	Paper calculated test statistic
Feeding and body size	Upupa epops	168	Brood-Reducing	88	Normal	0.82	54	obs	Dichotomous	Both				Mortality	71% of dead chicks were the smallcoefficient	Chi-Squared	I calculated from estimated data
Feeding and body size	Upupa epops	168	Brood-Reducing	88	Normal	0.99	1	obs	Continuous	Female				Probability	"The female always Fed the Largcoefficient chick that begged, although Smaller chicks also usually begged. "	Odds ratio	I calculated from estimated data
Feeding and body size	Upupa epops	226	Brood-Reducing	129	Normal	0.14	30	obs	Continuous	Female				Continuous	F(1,100)=1.54	Linear model	Paper calculated test statistic
Feeding and body size	Upupa epops	226	Brood-Reducing	129	Normal	0.05	30	obs	Continuous	Female				Continuous	F(1,109)=0.32	Linear model	Paper calculated test statistic
Feeding and body size	Upupa epops	226	Brood-Reducing	129	Normal	0.44	30	obs	Continuous	Male				Continuous	F(1,109)=25.58	Linear model	Paper calculated test statistic
Feeding and body size	Upupa epops	226	Brood-Reducing	129	Normal	0.38	30	obs	Continuous	Both				Continuous	F(1,248)=40.91	Linear model	Paper calculated test statistic
Feeding and body size	Upupa epops	226	Brood-Reducing	129	Normal	0.06	30	obs	Continuous	Male				Continuous	F(1,36)=0.15	Linear model	Paper calculated test statistic
Feeding and body size	Upupa epops	226	Brood-Reducing	129	Normal	0.12	30	obs	Continuous	Female				Continuous	F(1,36)=0.52	Linear model	Paper calculated test statistic
Feeding and body size	Upupa epops	226	Brood-Reducing	129	Poor	0.05	30	obs	Continuous	Female				Continuous	F(1,72)=0.18	Linear model	Paper calculated test statistic
Feeding and body size	Upupa epops	226	Brood-Reducing	129	Poor	0.53	30	obs	Continuous	Male				Continuous	F(1,72)=27.64	Linear model	Paper calculated test statistic
Feeding and body size	Upupa epops	226	Brood-Reducing	129	Normal	0.29	30	obs	Continuous	Male				Continuous	F(1,80)=7.14	Linear model	Paper calculated test statistic
Feeding and body size	Vanellus vanellus	16	Brood-Reducing	8	Poor	0.16	15	exp	Continuous	Both				Mortality	r(s)=0.15	Spearman correlation	Paper calculated test statistic
Feeding and body size	Vanellus vanellus	16	Brood-Reducing	8	Normal	0.41	41	exp	Continuous	Both				Mortality	r(s)=0.39	Spearman correlation	Paper calculated test statistic
Feeding and body size	Xanthocephalus xanthocephalus	208	Brood-Reducing	117	Normal	0.26	11	exp	Continuous	Both				Continuous	Means and estimated from Fig 3	Pearson's correlation	I calculated from estimated data
Feeding and body size	Xanthocephalus xanthocephalus	208	Brood-Reducing	117	Poor	0.44	11	exp	Continuous	Both				Continuous	Means and estimated from Fig 3	Pearson's correlation	I calculated from estimated data
Feeding and body size	Xanthocephalus xanthocephalus	208	Brood-Reducing	117	Poor	0.05	11	exp	Continuous	Both				Continuous	F(1,17)=0.04	ANOVA	Paper calculated test statistic
Feeding and body size	Xanthocephalus xanthocephalus	208	Brood-Reducing	117	Normal	0.7	11	exp	Continuous	Both				Continuous	F(1,17)=16.56	ANOVA	Paper calculated test statistic
Feeding and body size	Xanthocephalus xanthocephalus	209	Brood-Reducing	117	Normal	0.59	10	exp	Continuous	Both				Continuous	z=-1.87	Wilcoxon matched pairs sign test	Paper calculated test statistic
Feeding and body size	Xanthocephalus xanthocephalus	209	Brood-Reducing	117	Normal	0.85	10	exp	Continuous	Both				Continuous	z=2.68	Wilcoxon matched pairs sign test	Paper calculated test statistic
Feeding and body size	Xanthocephalus xanthocephalus	214	Brood-Reducing	117	Normal	0.02	6	obs	Continuous	Both				Growth	A chick, 3.62±0.57 ; C chick 3.56±0.59	Chi-Squared	Paper calculated test statistic
Feeding and body size	Xanthocephalus xanthocephalus	214	Brood-Reducing	117	Normal	0.05	14	obs	Continuous	Both				Growth	A chick, 3.74±0.66 ; D chick 3.66±0.31	Chi-Squared	Paper calculated test statistic
Feeding and body size	Xanthocephalus xanthocephalus	214	Brood-Reducing	117	Normal	-0.2	10	obs	Continuous	Both				Growth	A chick, 5.27±0.81 ; C chick 5.86±0	Chi-Squared	Paper calculated test statistic
Feeding and body size	Xanthocephalus xanthocephalus	214	Brood-Reducing	117	Normal	0.18	10	obs	Continuous	Both				Growth	A chick 5.03±0.98 ; D chick 4.61±1.06	Chi-Squared	Paper calculated test statistic
Feeding and body size	Xanthocephalus xanthocephalus	214	Brood-Reducing	117	Normal	0.44	16	obs	Continuous	Both				Mortality	χ2(2)=11.25	Chi-Squared	Paper calculated test statistic
Feeding and body size	Xanthocephalus xanthocephalus	214	Brood-Reducing	117	Normal	0.32	34	obs	Continuous	Both				Mortality	χ2(3)=15.86	Chi-Squared	Paper calculated test statistic
Feeding and body size	Yuhina brunneiceps	242	Whole Brood Survival	135	Normal	0.07	34	obs	Dichotomous	Both				Continuous	F(1,1098)=5.61	GLMM	Paper calculated test statistic
Feeding and body size	Yuhina brunneiceps	242	Whole Brood Survival	135	Normal	0.47	34	obs	Dichotomous	Both				Growth	F(1,25)=7.54	GLMM	Paper calculated test statistic
Feeding and body size	Yuhina brunneiceps	242	Whole Brood Survival	135	Poor	0.34	16	obs	Dichotomous	Both				Growth	Difference 0.33g±0.46	Means and SD	I calculated from estimated data
Feeding and body size	Yuhina brunneiceps	242	Whole Brood Survival	135	Normal	0.96	34	obs	Dichotomous	Both				Growth	Difference 2.62±0.76	Means and SD	I calculated from estimated data
Feeding and body size	Zonotrichia leucophrys	171	Whole Brood Survival	91	Poor	0.72	37	obs	Dichotomous	Both				Mortality	χ2(1)=12.6	Chi-Squared	Paper calculated test statistic
Feeding and body size	Zonotrichia leucophrys	171	Whole Brood Survival	91	Normal	0.18	2	obs	Dichotomous	Both				Probability	χ2(3)=8.38	Chi-Squared	Paper calculated test statistic
Feeding and structural signals	Athene noctua	5	Brood-Reducing	3	Good	-0.14	17	exp	Continuous	Both		Visual		Continuous	Incread yellow 3.54±1.46 ; reduced 5.31±1.62	Means and SD	I calculated from estimated data
Feeding and structural signals	Athene noctua	5	Brood-Reducing	3	Poor	0.67	5	exp	Continuous	Both		Visual		Continuous	Incread yellow 8.85±1.46; reduced 0.62±2.31	Means and SD	I calculated from estimated data
Feeding and structural signals	Colaptes auratus	301	Brood-Reducing	165	Normal	0.37	10	exp	Continuous	Both		Visual		Continuous	Control 4.4±1.6; Blackened 3.2±1.3	Means and SD	I calculated from estimated data
Feeding and structural signals	Colaptes auratus	301	Brood-Reducing	165	Normal	0.22	10	exp	Continuous	Both		Visual		Continuous	Control 1.4±1.1; Blackened 0.85±1.3	Means and SD	I calculated from estimated data
Feeding and structural signals	Colaptes auratus	301	Brood-Reducing	165	Normal	0.23	20	exp	Continuous	Both		Visual		Continuous	t(39)=1.50	T-Test	Paper calculated test statistic
Feeding and structural signals	Coracias garrulus	6	Whole Brood Survival	4	Normal	-0.17	21	exp	Continuous	Both		Visual		Continuous	F(1,30)=0.89	LMM	Paper calculated test statistic
Feeding and structural signals	Coracias garrulus	6	Whole Brood Survival	4	Good	0.09	5	exp	Continuous	Both		Visual		Continuous	UV reduced 0.44±0.24 g/h-3; Control 0.56±0.3	Means and SD	I calculated from estimated data
Feeding and structural signals	Coracias garrulus	6	Whole Brood Survival	4	Normal	-0.14	10	exp	Continuous	Both		Visual		Continuous	UV reduced 0.89±0.20 ; Control 0.71±0.21	Means and SD	I calculated from estimated data
Feeding and structural signals	Coracias garrulus	6	Whole Brood Survival	4	Poor	-0.54	6	exp	Continuous	Both		Visual		Continuous	UV reduced 0.60±0.29 ; Control 1.51±0.27	Means and SD	I calculated from estimated data
Feeding and structural signals	Ficedula hypoleuca	301	Brood-Reducing	141	Normal	0.58	12	exp	Continuous	Both		Visual		Continuous	Control 0.4±0.07; Blackened 0.3±0.07	Means and SD	I calculated from estimated data
Feeding and structural signals	Ficedula hypoleuca	301	Brood-Reducing	141	Normal	0.74	12	exp	Continuous	Both		Visual		Continuous	Control 0.3±0.03; Blackened 0.18±0.07	Means and SD	I calculated from estimated data
Feeding and structural signals	Ficedula hypoleuca	301	Brood-Reducing	141	Normal	0.32	48	exp	Continuous	Both		Visual		Continuous	t(47)=2.34	T-Test	Paper calculated test statistic
Feeding and structural signals	Fulica americana	154	Brood-Reducing	137	Normal	0.18	21	exp	Continuous	Both		Visual		Mortality	Gw(1)=0.69	G-test with William's correction	Paper calculated test statistic
Feeding and structural signals	Fulica americana	154	Brood-Reducing	137	Normal	0.75	21	exp	Continuous	Both		Visual		Mortality	Gw(3)=11.85	G-test with William's correction	Paper calculated test statistic
Feeding and structural signals	Fulica americana	154	Brood-Reducing	137	Normal	0.52	21	exp	Continuous	Both		Visual		Mortality	z=2.77	Wilcoxon matched pairs sign test	Paper calculated test statistic
Feeding and structural signals	Fulica americana	154	Brood-Reducing	137	Normal	0.53	21	exp	Continuous	Both		Visual		Growth	z=2.83	Wilcoxon matched pairs sign test	Paper calculated test statistic
Feeding and structural signals	Fulica americana	154	Brood-Reducing	137	Normal	0.64	21	exp	Continuous	Both		Visual		Continuous	z=3.84	Wilcoxon matched pairs sign test	Paper calculated test statistic
Feeding and structural signals	Hirundo rustica	19	Whole Brood Survival	130	Normal	0.06	33	exp	Continuous	Both		Visual		Continuous	Means and estimated from Figure 3	Means and SD	I calculated from estimated data
Feeding and structural signals	Hirundo rustica	19	Whole Brood Survival	130	Normal	0.08	34	exp	Continuous	Both		Visual		Growth	F(1,32)=0.05	GLMM	Paper calculated test statistic
Feeding and structural signals	Hirundo rustica	19	Whole Brood Survival	130	Normal	0.08	34	exp	Continuous	Both		Visual		Growth	F(1,32)=0.21	GLMM	Paper calculated test statistic
Feeding and structural signals	Hirundo rustica	19	Whole Brood Survival	130	Normal	0.17	34	exp	Continuous	Both		Visual		Growth	F(1,32)=0.91	GLMM	Paper calculated test statistic
Feeding and structural signals	Hirundo rustica	19	Whole Brood Survival	130	Normal	0.3	34	exp	Continuous	Both		Visual		Growth	t(32)=-1.80	GLMM	Paper calculated test statistic
Feeding and structural signals	Hirundo rustica	19	Whole Brood Survival	130	Normal	-0.37	34	exp	Continuous	Both		Visual		Growth	t(32)=2.23	GLMM	Paper calculated test statistic
Feeding and structural signals	Hirundo rustica	19	Whole Brood Survival	130	Normal	0.21	34	exp	Continuous	Both		Visual		Growth	UV-reduced: 10.8±0.23 ; Controls 10.9±0.23	Means and SD	I calculated from available data
Feeding and structural signals	Hirundo rustica	19	Whole Brood Survival	130	Normal	0.04	33	exp	Continuous	Both		Visual		Continuous	Control 0.5±1.	Means and SD	I calculated from estimated data
Feeding and structural signals	Hirundo rustica	41	Whole Brood Survival	130	Good	0.69	15	exp	Continuous	Both		Visual		Continuous	t(14)=3.54	T-Test	Paper calculated test statistic
Feeding and structural signals	Hirundo rustica	41	Whole Brood Survival	130	Good	0.72	25	exp	Continuous	Both		Visual		Continuous	t(24)=5.15	T-Test	Paper calculated test statistic
Feeding and structural signals	Hirundo rustica	231	Whole Brood Survival	130	Normal	0.91	12	exp	Continuous	Both		Visual		Continuous	F(2,33)=80.54	ANOVA	Paper calculated test statistic
Feeding and structural signals	Otus scops	197	Brood-Reducing	7	Normal	0.38	14	exp	Continuous	Both		Visual		Continuous	F(1,52)=8.51	LMM	Paper calculated test statistic
Feeding and structural signals	Parus major	72	Brood-Reducing	6	Normal	0.1	19	exp	Continuous	Both		Visual		Growth	t(18)=0.44	T-Test	Paper calculated test statistic
Feeding and structural signals	Parus major	72	Brood-Reducing	6	Normal	0.79	19	exp	Continuous	Both		Visual		Growth	t(18)=5.43	T-Test	Paper calculated test statistic
Feeding and structural signals	Parus major	81	Brood-Reducing	6	Normal	0.37	13	exp	Continuous	Both		Visual		Continuous	Red 0.11±0.08; Control 0.05±0.07	Means and SD	I calculated from estimated data
Feeding and structural signals	Parus major	81	Brood-Reducing	6	Normal	0.28	14	exp	Continuous	Both		Visual		Continuous	Red 0.12±0.08; Control 0.06±0.12	Means and SD	I calculated from estimated data
Feeding and structural signals	Parus major	95	Brood-Reducing	104	Normal	0.31	19	exp	Continuous	Both		Visual		Continuous	F(2,18)=0.93	ANOVA	Paper calculated test statistic
Feeding and structural signals	Parus major	95	Brood-Reducing	104	Normal	0.78	21	exp	Continuous	Both		Visual		Continuous	F(2,20)=15.49	ANOVA	Paper calculated test statistic
Feeding and structural signals	Parus major	109	Brood-Reducing	104	Normal	0.03	33	exp	Continuous	Both		Visual		Continuous	F(2,330)=0.142	ANOVA	Paper calculated test statistic
Feeding and structural signals	Parus major	301	Brood-Reducing	164	Normal	0.39	12	exp	Continuous	Both		Visual		Continuous	Control 0.43±0.07; Blackened 0.37±0.07	Means and SD	I calculated from estimated data
Feeding and structural signals	Parus major	301	Brood-Reducing	164	Normal	0.71	12	exp	Continuous	Both		Visual		Continuous	Control 0.34±0.03; Blackened 0.23±0.07	Means and SD	I calculated from estimated data
Feeding and structural signals	Parus major	301	Brood-Reducing	164	Normal	0.22	48	exp	Continuous	Both		Visual		Continuous	t(47)=1.55	T-Test	Paper calculated test statistic
Feeding and structural signals	Passer domesticus	57	Brood-Reducing	31	Normal	0.63	16	exp	Continuous	Female		Visual		Probability	Yellow 12; tie 2; paler 2	Odds ratio	I calculated from available data
Feeding and structural signals	Passer domesticus	57	Brood-Reducing	31	Normal	0.51	14	exp	Continuous	Male		Visual		Probability	Yellow 9; tie 3; paler 2	Odds ratio	I calculated from available data
Feeding and structural signals	Passer domesticus	58	Brood-Reducing	31	Normal	0.16	24	exp	Continuous	Both		Visual		Growth	F(1,69.9)=1.91	LMM	Paper calculated test statistic
Feeding and structural signals	Passer domesticus	150	Brood-Reducing	161	Normal	0.1	32	exp	Continuous	Both		Visual		Continuous	F(1,55)=0.51	GLMM	Paper calculated test statistic
Feeding and structural signals	Podilymbus podiceps	68	Brood-Reducing	96	Normal	0.88	13	obs	Continuous	Both		Visual		Probability	No beg/fed 4; No beg/not fed 32; Beg/fed 27; Beg/not fed 0	Odds ratio	I calculated from available data
Feeding and structural signals	Serinus canaria	112	Whole Brood Survival	159	Normal	0.52	8	exp	Continuous	Both		Visual		Probability	F(1,14)=5.12	Fisher PLSD	I calculated from estimated data
Feeding and structural signals	Serinus canaria	112	Whole Brood Survival	159	Normal	0.52	8	exp	Continuous	Both		Visual		Probability	F(1,14)=5.12	Fisher PLSD	I calculated from estimated data
Feeding and structural signals	Serinus canaria	112	Whole Brood Survival	159	Normal	0.86	8	exp	Continuous	Both		Visual		Continuous	t(7)=4.4173	Odds ratio	I calculated from estimated data
Feeding and structural signals	Serinus canaria	112	Whole Brood Survival	159	Normal	0.92	8	exp	Continuous	Both		Visual		Continuous	t(7)=6.18	T-Test	I calculated from estimated data
Feeding and structural signals	Sialia sialis	147	Whole Brood Survival	43	Normal	0.02	54	exp	Continuous	Male		Visual		Probability	t(72)=0.35	T-Test	I calculated from estimated data
Feeding and structural signals	Sialia sialis	147	Whole Brood Survival	43	Normal	0.13	52	exp	Continuous	Male		Visual		Probability	t(75)=-1.15	T-Test	I calculated from estimated data
Feeding and structural signals	Sialia sialis	147	Whole Brood Survival	43	Normal	-0.12	52	exp	Continuous	Female		Visual		Probability	t(79)=-1.03	T-Test	I calculated from estimated data
Feeding and structural signals	Sialia sialis	147	Whole Brood Survival	43	Normal	-0.07	54	exp	Continuous	Female		Visual		Probability	t(80)=-0.46	T-Test	I calculated from estimated data
Feeding and structural signals	Sturnus vulgaris	11	Brood-Reducing	110	Good	0.21	23	exp	Continuous	Both		Visual		Continuous	F(1,30)=1.43	ANOVA	Paper calculated test statistic
Feeding and structural signals	Sturnus vulgaris	11	Brood-Reducing	110	Poor	0.82	12	exp	Continuous	Both		Visual		Continuous	t(11)=4.7377	T-test	I calculated from estimated data
Feeding and structural signals	Sturnus vulgaris	11	Brood-Reducing	110	Normal	-0.38	13	exp	Continuous	Both		Visual		Continuous	t(12)=1.4204	T-test	I calculated from estimated data
Feeding and structural signals	Sturnus vulgaris	109	Brood-Reducing	110	Normal	0.06	27	exp	Continuous	Both		Visual		Continuous	F(1,101)=0.38	ANOVA	Paper calculated test statistic
Feeding and structural signals	Sturnus vulgaris	109	Brood-Reducing	110	Normal	0.37	12	exp	Continuous	Both		Visual		Continuous	F(1,27)=4.84	ANOVA	Paper calculated test statistic
Feeding and structural signals	Sylvia atricapilla	293	Whole Brood Survival	160	Normal	-0.23	8	exp	Continuous	Both		Visual		Continuous	Control 1.46±0.80; Reddened 0.98±0.17	Means and SD	Paper calculated test statistic
Feeding and structural signals	Tachymarptis melba	11	Whole Brood Survival	149	Good	-0.49	11	exp	Continuous	Both		Visual		Continuous	t(10)=1.7821	T-test	I calculated from estimated data
Feeding and structural signals	Tachymarptis melba	11	Whole Brood Survival	149	Poor	0.14	9	exp	Continuous	Both		Visual		Continuous	t(8)=0.3934	T-test	I calculated from estimated data

## Sheet: References
1	Amundsen, T. & Stokland, J. N. 1988. Adaptive Significance of Asynchronous Hatching in the Shag: A Test of the Brood Reduction Hypothesis. The Journal of Animal Ecology, 57, 329–344.
2	Anderson, D. & Ricklefs, R. 1995. Evidence of kin-selected tolerance by nestlings in a siblicidal bird. Behavioral Ecology and Sociobiology, 37, 163–168.
3	Anderson, D. J. & Ricklefs, R. E. 1992. Brood Size and Food Provisioning in Masked and Blue-Footed Boobies (Sula Spp.). Ecology, 73, 1363–1374.
4	Arroyo, B. E., De Cornulier, T. & Bretagnolle, V. 2002. Parental investment and parent–offspring conflicts during the postfledging period in Montagu’s harriers. Animal Behaviour, 63, 235–244.
5	Avilés, J. M. & Parejo, D. 2013. Colour also matters for nocturnal birds: owlet bill coloration advertises quality and influences parental feeding behaviour in little owls. Oecologia, 173, 399–408.
6	Avilés, J. M., Parejo, D. & Rodríguez, J. 2011. Parental favouritism strategies in the asynchronously hatching European Roller (Coracias garrulus). Behavioral Ecology and Sociobiology, 65, 1549–1557.
7	Beissinger, S. & Waltman, J. 1991. Extraordinary Clutch Size and Hatching Asynchrony of a Neotropical Parrot. Auk, 108, 863–871.
8	Bengtsson, H. & Rydén, O. 1983. Parental Feeding Rate in Relation to Begging Behavior in Asynchronously Hatched Broods of the Great Tit Parus major: An Experimental Study. Behavioral Ecology and Sociobiology, 12, 243–251.
9	Bettega, C., Campioni, L., Delgado, M. D. M., Lourenco, R. & Penteriani, V. 2013. Brightness Features of Visual Signaling Traits in Young and Adult Eurasian Eagle-Owls. Journal of Raptor Research, 47, 197–207.
10	Bitton, P.-P., Dawson, R. D. & O’Brien, E. L. 2006. Influence of intraclutch egg-mass variation and hatching asynchrony on relative offspring performance within broods of an altricial bird. Canadian Journal of Zoology, 84, 1721–1726.
11	Bize, P., Piault, R., Moureau, B. & Heeb, P. 2006. A UV signal of offspring condition mediates context-dependent parental favouritism. Proceedings of the Royal Society B: Biological Sciences, 273, 2063–8.
12	Blanc, A., Ogier, N., Roux, A., Denizeau, S. & Mathevon, N. 2010. Begging coordination between siblings in Black-headed Gulls. Comptes rendus biologies, 333, 688–93.
13	Blanco, G., Dávila, J. A., López Septiem, J. A., Rodríguez, R. & Martínez, F. 2002. Sex‐biased initial eggs favours sons in the slightly size‐dimorphic Scops owl (Otus scops). Biological Journal of the Linnean Society, 76, 1–7.
14	Blanco, G., Martínez-Padilla, J., Dávila, J. A., Serrano, D. & Viñuela, J. 2003. First evidence of sex differences in the duration of avian embryonic period: consequences for sibling competition in sexually dimorphic birds. Behavioral Ecology, 14, 702–706.
15	Blanco, G., Martínez‐Padilla, J., Serrano, D., Dávila, J. A. & Viñuela, J. 2003. Mass provisioning to different-sex eggs within the laying sequence: consequences for adjustment of reproductive effort in a sexually dimorphic bird. Journal of Animal Ecology, 72, 831–838.
16	Blomqvist, D., Johansson, O. & Götmark, F. 1997. Parental quality and egg size affect chick survival in a precocial bird, the lapwing Vanellus vanellus. Oecologia, 110, 18–24.
17	Boland, C. R. J., Heinsohn, R. & Cockburn, A. 1997. Experimental manipulation of brood reduction and parental care in cooperatively breeding white-winged choughs. Journal of Animal Ecology, 66, 683–691.
18	Bollinger, P. B., Bollinger, E. K. & Malecki, R. A. 1990. Tests of Three Hypotheses of Hatching Asynchrony in the Common Tern. The Auk, 107, 696–706.
19	Boncoraglio, G., Caprioli, M., Boncoraglio, S. & Saino, N. 2013. Effect of UV-reflectance of chick flanges on begging behaviour and body condition in Barn Swallow (Hirundo rustica, Aves: Hirundinidae) chicks. Italian Journal of Zoology, 80, 35–45.
20	Boncoraglio, G., Martinelli, R. & Saino, N. 2007. Sex-related asymmetry in competitive ability of sexually monomorphic barn swallow nestlings. Behavioral Ecology and Sociobiology, 62, 729–738.
21	Boncoraglio, G., Rubolini, D., Romano, M., Martinelli, R. & Saino, N. 2006. Effects of elevated yolk androgens on perinatal begging behavior in yellow-legged gull (Larus michahellis) chicks. Hormones and behavior, 50, 442–7.
22	Bowers, E. K., Sakaluk, S. K. & Thompson, C. F. 2011. Adaptive sex allocation in relation to hatching synchrony and offspring quality in house wrens. The American naturalist, 177, 617–29.
23	Braun, B. M. & Hunt, G. L. J. 1983. Brood reduction in black-legged kittiwakes. The Auk, 100, 469–476.
24	Bryant, D. M. & Tatner, P. 1990. Hatching asynchrony, sibling competition and siblicide in nestling birds: studies of swiftlets and bee-eaters. Animal Behaviour, 39, 657–671.
25	Brzęk, P. & Konarzewski, M. 2014. Vocal begging and locomotor activity are modulated independently in Bank Swallow (Riparia riparia) nestlings. The Auk, 131, 215–223.
26	Buchanan, K. L., Goldsmith, A. R., Hinde, C. A, Griffith, S. C. & Kilner, R. M. 2007. Does testosterone mediate the trade-off between nestling begging and growth in the canary (Serinus canaria)? Hormones and behavior, 52, 664–71.
27	Budden, A. E. & Beissinger, S. R. 2009. Resource allocation varies with parental sex and brood size in the asynchronously hatching green-rumped parrotlet (Forpus passerinus). Behavioral Ecology and Sociobiology, 63, 637–647.
28	Byholm, P., Rousi, H. & Sole, I. 2011. Parental care in nesting hawks: breeding experience and food availability influence the outcome. Behavioral Ecology, 22, 609–615.
29	Canestrari, D., Vera, R., Chiarati, E., Marcos, J. M., Vila, M. & Baglione, V. 2010. False feeding: the trade-off between chick hunger and caregivers needs in cooperative crows. Behavioral Ecology, 21, 233–241.
30	Canestrari, D., Vila, M., Marcos, J. M. & Baglione, V. 2012. Cooperatively breeding carrion crows adjust offspring sex ratio according to group composition. Behavioral Ecology and Sociobiology, 66, 1225–1235.
31	Cantarero, A., López-Arrabé, J., Redondo, A. J. & Moreno, J. 2013. Behavioural responses to ectoparasites in pied flycatchers Ficedula hypoleuca : an experimental study. Journal of Avian Biology, 44, 591–599.
32	Cash, K. J. & Evans, R. M. 1986. Brood reduction in the American white pelican (Pelecanus erythrorbynchos). Behavioral Ecology and Sociobiology, 18, 413–418.
33	Christe, P., Richner, H. & Oppliger, A. 1996. Begging, food provisioning, and nestling competition in great tit broods infested with ectoparasites. Behavioral Ecology, 7, 127–131.
34	Clark, A. B. & Lee, W.-H. 1998. Red-winged blackbird females fail to increase feeding in response to begging call playbacks. Animal behaviour, 56, 563–570.
35	Cleasby, I. R., Nakagawa, S., Gillespie, D. O. S. & Burke, T. 2010. The influence of sex and body size on nestling survival and recruitment in the house sparrow. Biological Journal of the Linnean Society, 101, 680–688.
36	Clotfelter, E. D., Whittingham, L. A. & Dunn, P. O. 2000. Laying order, hatching asynchrony and nestling body mass in Tree Swallows Tachycineta bicolor. Journal of Avian Biology, 31, 329–334.
37	Cohen Fernández, E. J. 1988. La reduccion de la nidada en el boba café (Sula leucogaster nesiotes Heller Snodgrass 1901). Undergraduate thesis, Universidad Nacional Autónoma de México.
38	Cook, M. I., Monaghan, P. & Burns, M. D. 2000. Effects of short-term hunger and competitive asymmetry on facultative aggression in nestling black guillemots Cepphus grylle. Behavioral Ecology, 11, 282–287.
39	Cotton, P. A., Wright, J. & Kacelnik, A. 1999. Chick Begging Strategies in Relation to Brood Hierarchies and Hatching Asynchrony. The American Naturalist, 153, 412–420.
40	Custer, T. W. & Peterson, D. W. J. 1991. Growth rates of great egret, snowy egret and black-crowned night-heron chicks. Colonial Waterbirds, 14, 46–50.
41	De Ayala, R. M., Saino, N., Møller, A. P. & Anselmi, C. 2007. Mouth coloration of nestlings covaries with offspring quality and influences parental feeding behavior. Behavioral Ecology, 18, 526–534.
42	Dearborn, D. C. 1998. Begging behavior and food acquisition by brown-headed cowbird nestlings. Behavioral Ecology and Sociobiology, 43, 259–270.
43	Dearborn, D. C., Anders, A. D., Thompson, F. R. I. & Faaborg, J. 1998. Effects of cowbird parasitism on parental provisioning and nestling food acquistion and growth. Condor, 100, 326–334.
44	Dey, C., O’Connor, C. & Quinn, J. 2014. Hatching order affects offspring growth, survival and adult dominance in the joint‐laying Pukeko Porphyrio melanotus melanotus. Ibis, 156, 658–667.
45	Dickens, M. & Hartley, I. R. 2007. Differences in parental food allocation rules: evidence for sexual conflict in the blue tit? Behavioral Ecology, 18, 674–679.
46	Dickens, M. & R. Hartley, I. 2007. Stimuli for nestling begging in blue tits Cyanistes caeruleus: hungry nestlings are less discriminating. Journal of Avian Biology, 38, 421–426.
47	Dickens, M., Berridge, D. & Hartley, I. R. 2008. Biparental care and offspring begging strategies: hungry nestling blue tits move towards the father. Animal Behaviour, 75, 167–174.
48	Djerdali, S., Tortosa, F. S. & Doumandji, S. 2008. Do white stork (Ciconia ciconia) parents exert control over food distribution when feeding is indirect? Ethology Ecology & Evolution, 20, 361–374.
49	Dreiss, A. N., Ruppli, C. A. & Roulin, A. 2014. Individual vocal signatures in barn owl nestlings: does individual recognition have an adaptive role in sibling vocal competition? Journal of Evolutionary Biology, 27, 63–75.
50	Dreiss, A., Lahlah, N. & Roulin, A. 2010. How siblings adjust sib–sib communication and begging signals to each other. Animal Behaviour, 80, 1049–1055.
51	Drummond, H. & Chavelas, C. G. 1989. Food shortage influences sibling aggression in the blue-footed booby. Animal Behaviour, 37, 806–819.
52	Drummond, H., González, E. & Osorno, J. 1986. Parent-offspring cooperation in the blue-footed booby (Sula nebouxii): social roles in infanticidal brood reduction. Behavioral Ecology and Sociobiology, 19, 365–372.
53	Du, B. 2014. Unpublished data.
54	Dugas, M. B. & Doumas, L. T. 2014. Ectoparasite density is associated with mouth colour and size in nestling House Sparrows Passer domesticus. Ibis, 156, 682–686.
55	Dugas, M. B. & McGraw, K. J. 2011. Proximate Correlates of Carotenoid-Based Mouth Coloration in Nestling House Sparrows. The Condor, 113, 691–700.
56	Dugas, M. B. & Rosenthal, G. G. 2009. Carotenoid-rich mouth colors influence the conspicuousness of nestling birds. Behavioral Ecology and Sociobiology, 64, 455–462.
57	Dugas, M. B. 2009. House sparrow, Passer domesticus, parents preferentially feed nestlings with mouth colours that appear carotenoid-rich. Animal Behaviour, 78, 767–772.
58	Dugas, M. B. 2012. Cross‐fostering reveals that among‐brood differences in ornamental mouth coloration mostly reflect rearing conditions in nestling house sparrows. Biological Journal of the Linnean Society, 106, 169–179.
59	Eising, C. M. & Groothuis, T. G. G. 2003. Yolk androgens and begging behaviour in black-headed gull chicks: an experimental field study. Animal Behaviour, 66, 1027–1034.
60	Erwin, R. M., Haig, J. G., Stotts, D. B. & Hatfield, J. S. 1996. Reproductive Success, Growth and Survival of Black-Crowned Night-Heron (Nycticorax nycticorax) and Snowy Egret (Egretta thula) Chicks in Coastal Virginia. The Auk, 113, 119–130.
61	Estramil, N., Eens, M. & Müller, W. 2013. Coadaptation of offspring begging and parental provisioning--an evolutionary ecological perspective on avian family life. PloS one, 8, e70463.
62	Evans, R. M. & McMahon, B. F. 1987. Within-brood variation in growth and condition in relation to brood reduction in the American white pelican. The Wilson Bulletin, 99, 190–201.
63	Ewen, J. G., Thorogood, R., Karadas, F. & Cassey, P. 2008. Condition dependence of nestling mouth colour and the effect of supplementing carotenoids on parental behaviour in the hihi (Notiomystis cincta). Oecologia, 157, 361–368.
64	Fargallo, J. A., Laaksonen, T., Korpimäki, E., Pöyri, V., Griffith, S. C. & Valkama, J. 2003. Size-mediated dominance and begging behaviour in Eurasian kestrel broods. Evolutionary Ecology Research, 5, 549–558.
65	Fargallo, J. A., Polo, V., De Neve, L., Martín, J., Dávila, J. A. & Soler, M. 2006. Hatching order and size-dependent mortality in relation to brood sex ratio composition in chinstrap penguins. Behavioral Ecology, 17, 772–778.
66	Fenoglio, S., Cucco, M. & Malacarne, G. 2002. The effect of a carotenoid-rich diet on immunocompetence and behavioural performance in Moorhen chicks. Ethology Ecology & Evolution, 14, 149–156.
67	Ferrari, R. P., Martinelli, R. & Saino, N. 2006. Differential effects of egg albumen content on barn swallow nestlings in relation to hatch order. Journal of Evolutionary Biology, 19, 981–93.
68	Forbes, M. R. L. & Ankney, C. D. 1987. Hatching asynchrony and food allocation within broods of Pied-billed Grebes, Podilymbus podiceps. Canadian Journal of Zoology, 65, 2872–2877.
69	Fujioka, M. 1984. Asynchronous Hatching, Growth and Survival of Chicks of the Cattle Egret Bubulcus ibis. Tori, 33, 1–12.
70	Fujioka, M. 1985. Food delivery and sibling competition in experimentally even-aged broods of the cattle egret. Behavioral Ecology and Sociobiology, 17, 67–74.
71	Fujioka, M. 1985. Sibling competition and siblicide in asynchronously-hatching broods of the cattle egret Bubulcus ibis. Animal Behaviour, 33, 1228–1242.
72	Galván, I., Amo, L. & Sanz, J. J. 2008. Ultraviolet‐blue reflectance of some nestling plumage patches mediates parental favouritism in great tits Parus major. Journal of Avian Biology, 39, 277–282.
73	García‐Navas, V., Ferrer, E. S. & Serrano‐Davies, E. 2014. Experimental evidence for parental, but not parentally biased, favouritism in relation to offspring size in Blue Tits Cyanistes caeruleus. Ibis, 156, 404–414.
74	Geiser, S., Arlettaz, R. & Schaub, M. 2008. Impact of weather variation on feeding behaviour, nestling growth and brood survival in Wrynecks Jynx torquilla. Journal of Ornithology, 149, 597–606.
75	Gibbons, D. 1987. Hatching Asynchrony Reduces Parental Investment in the Jackdaw. The Journal of Animal Ecology, 56, 403–414.
76	Gil, D., Bulmer, E., Celis, P. & Lopez-Rull, I. 2008. Adaptive developmental plasticity in growing nestlings: sibling competition induces differential gape growth. Proceedings of the Royal Society B: Biological Sciences, 275, 549–554.
77	Gilby, A. J., Mainwaring, M. C. & Griffith, S. C. 2011. The adaptive benefit of hatching asynchrony in wild zebra finches. Animal Behaviour, 82, 479–484.
78	Gilby, A. J., Sorato, E. & Griffith, S. C. 2012. Maternal effects on begging behaviour: an experimental demonstration of the effects of laying sequence, hatch order, nestling sex and brood size. Behavioral Ecology and Sociobiology, 66, 1519–1529.
79	Glassey, B. & Forbes, S. 2002. Muting individual nestlings reduces parental foraging for the brood. Animal Behaviour, 63, 779–786.
80	Goodship, N. & Buchanan, K. 2006. Nestling testosterone is associated with begging behaviour and fledging success in the pied flycatcher, Ficedula hypoleuca. Proceedings of the Royal Society B: Biological Sciences, 273, 71–76.
81	Gotmark, F. & Ahlstrom, M. 1997. Parental preference for red mouth of chicks in a songbird. Proceedings of the Royal Society B: Biological Sciences, 264, 959–962.
82	Gottlander, K. 1987. Parental Feeding Behaviour and Sibling Competition in the Pied Flycatcher Ficedula hypoleuca. Ornis Scandinavica, 18, 269–276.
83	Greig‐Smith, P. 1985. Weight differences, brood reduction, and sibling competition among nestling Stonechats Saxicola torquata (Aves: Turdidae). Journal of Zoology, 205, 453–465.
84	Griggio, M., Morosinotto, C. & Pilastro, A. 2009. Nestlings’ carotenoid feather ornament affects parental allocation strategy and reduces maternal survival. Journal of Evolutionary Biology, 22, 2077–85.
85	Grim, T. & Honza, M. 2001. Does supernormal stimulus influence parental behaviour of the cuckoo’s host? Behavioral Ecology and Sociobiology, 49, 322–329.
86	Groves, S. 1984. Chick Growth, Sibling Rivalry, and Chick Production in American Black Oystercatchers. The Auk, 101, 525–531.
87	Guerra, M. & Drummond, H. 1995. Reversed sexual size dimorphism and parental care: minimal division of labour in the blue-footed booby. Behaviour, 132, 479–496.
88	Hafner, H., Dugan, P. J., Kersten, M., Pineau, O. & Wallace, J. P. 1993. Flock feeding and food intake in Little Egrets Egretta garzetta and their effects on food provisioning and reproductive success. Ibis, 135, 25–32.
89	Hahn, D. C. & Aldwell. 1981. Asynchronous hatching in the laughing gull: Cutting losses and reducing rivalry. Animal Behaviour, 29, 421–427.
90	Haley, K. L. & Rosenberg, D. K. 2013. Influence of Food Limitation on Reproductive Performance of Burrowing Owls. BioOne, 47, 365–376.
91	Halupka, K. 1998. Vocal begging by nestlings and vulnerability to nest predation in Meadow Pipits Anthus pratensis; To what extent do predation costs of begging exist? Ibis, 140, 144–149.
92	Handel, M. 2000. An unusual type of sibling aggression in black-crowned night herons. The Condor, 102, 438–440.
93	Harper, R. G., Juliano, S. A. & Thompson, C. F. 1992. Hatching asynchrony in the house wren, Troglodytes aedon: a test of the brood-reduction hypothesis. Behavioral Ecology, 3, 76–83.
94	Hazlitt, S. L., Ydenberg, R. & Lank, D. B. 2002. Territory structure, parental provisioning, and chick growth in the American black oyster-catcher Haematopis bachmani. Ardea, 90, 219–228.
95	Heeb, P., Schwander, T. & Faoro, S. 2003. Nestling detectability affects parental feeding preferences in a cavity-nesting bird. Animal Behaviour, 66, 637–642.
96	Heg, D. & van der Velde, M. 2001. Effects of territory quality, food availability and sibling competition on the fledging success of oystercatchers (Haematopus ostralegus). Behavioral Ecology and Sociobiology, 49, 157–169.
97	Hegyi, G., Rosivall, B., Szöllősi, E., Eens, M. & Török, J. 2011. Context-dependent effects of nestling growth trajectories on recruitment probability in the collared flycatcher. Behavioral Ecology and Sociobiology, 65, 1647–1658.
98	Henderson, B. A. 1975. Role of the Chick’s Begging Behavior in the Regulation of Parental Feeding Behavior of Larus glaucescens. Condor, 77, 488–492.
99	Herbert, P. N. & Barclay, R. M. R. 1986. Asynchronous and synchronous hatching: Effect on early growth and survivorship. Canadian Journal of Zoology, 64, 2357–2362.
100	Hewett Ragheb, E. L. & Walters, J. R. 2011. Favouritism or intrabrood competition? Access to food and the benefits of philopatry for red-cockaded woodpeckers. Animal Behaviour, 82, 329–338.
101	Hillström, L., Kilpi, M. & Lindström, K. 2000. Is Asynchronous Hatching Adaptive in Herring Gulls (Larus argentatus)? Behavioral Ecology and Sociobiology, 47, 304–311.
102	Hofstetter, S. H. & Ritchison, G. 1998. The Begging Behavior of Nestling Eastern Screech-Owls. The Wilson Bulletin, 110, 86–92.
103	Howe, H. 1976. Egg Size, Hatching Asynchrony, Sex, and Brood Reduction in the Common Grackle. Ecology, 57, 1195–1207.
104	Howe, H. F. 1978. Intial Investment, Clutch Size, and Brood Reduction in the Common Grackle (Quiscalus Quiscula L.). Ecology, 59, 1109–1122.
105	Iacovides, S. & Evans, R. 1998. Begging as graded signals of need for food in young ring-billed gulls. Animal Behaviour, 56, 79–85.
106	Inoue, Y. 1985. The Process of Asynchronous Hatching and Sibling Competition in the Little Egret Egretta garzetta. Colonial Waterbirds, 8, 1–12.
107	Jacob, S. & Heeb, P. 2013. Mouth colour components of begging are dynamic signals of quality in European starling nestlings. Journal of Avian Biology, 44, 039–044.
108	Jacob, S., Rieucau, G. & Heeb, P. 2011. Multimodal begging signals reflect independent indices of nestling condition in European starlings. Behavioral Ecology, 22, 1249–1255.
109	Jourdie, V., Moureau, B., Bennett, A. T. D. & Heeb, P. 2004. Ecology: ultraviolet reflectance by the skin of nestlings. Nature, 431, 262.
110	Kacelnik, A., Cotton, P. A., Stirling, L. & Wright, J. 1995. Food Allocation among Nestling Starlings: Sibling Competition and the Scope of Parental Choice. Proceedings of the Royal Society B: Biological Sciences, 259, 259–263.
111	Kilner, R. 1995. When do Canary Parents Respond to Nestling Signals of Need? Proceedings of the Royal Society B: Biological Sciences, 260, 343–348.
112	Kilner, R. 1997. Mouth colour is a reliable signal of need in begging canary nestlings. Proceedings of the Royal Society B: Biological Sciences, 264, 963–968.
113	Kilner, R. 2002. Sex differences in canary (Serinus canaria) provisioning rules. Behavioral Ecology and Sociobiology, 52, 400–407.
114	Kim, K.-J., Kang, J.-H. & Rhim. 2013. Influence of begging call playback on behavior of great tit (Parus major) parents. Journal of Animal and Veterinary Advances, 12, 1044–1047.
115	Kim, S. Y. & Monaghan, P. 2006. Sex of the first hatched chick influences survival of the brood in the herring gull (Larus argentatus). Journal of Zoology, 270, 116–121.
116	Kim, S.-Y., Noguera, J. C., Morales, J. & Velando, A. 2011. The evolution of multicomponent begging display in gull chicks: sibling competition and genetic variability. Animal Behaviour, 82, 113–118.
117	Kitaysky, A. S., Wingfield, J. C. & Piatt, J. F. 1996. Corticosterone facilitates begging and affects resource allocation in the black-legged kittiwake. Behavioral Ecology, 12, 619–625.
118	Klauke, N., Jansen, J., Kramer, J. & Schaefer, H. M. 2014. Food allocation rules vary with age and experience in a cooperatively breeding parrot. Behavioral Ecology and Sociobiology, 68, 1037–1047.
119	Kloskowski, J. 2003. Brood reduction in the Red-necked Grebe Podiceps grisegena. Ibis, 145, 233–243.
120	Kolliker, M., Richner, H., Werner, I. & Heeb, P. 1998. Begging signals and biparental care: nestling choice between parental feeding locations. Animal Behaviour, 55, 215–222.
121	Kouba, M., Bartoš, L. & St’astný, K. 2014. Factors Affecting Vocalization in Tengmalm’s Owl (Aegolius funereus) Fledglings during Post-Fledging Dependence Period: Scramble Competition or Honest Signalling of Need? PloS one, 9, e95594.
122	Krause, E. T., Honarmand, M. & Naguib, M. 2011. Zebra finch nestlings beg more under better nutritional conditions. Behaviour, 148, 1239–1255.
123	Krauss, N. & Yasukawa, K. 2013. How Do Female Red-winged Blackbirds Allocate Food within Broods? The Condor, 115, 198–208.
124	Krebs, E. & Magrath, R. 2000. Food allocation in crimson rosella broods: parents differ in their responses to chick hunger. Animal behaviour, 59, 739–751.
125	Krebs, E. 2001. Begging and food distribution in crimson rosella (Platycercus elegans) broods: why don’t hungry chicks beg more? Behavioral Ecology and Sociobiology, 50, 20–30.
126	Krebs, E. A., Cunningham, R. B. & Donnelly, C. F. 1999. Complex patterns of food allocation in asynchronously hatching broods of crimson rosellas. Animal Behaviour, 57, 753–763.
127	Krebs, E., Green, D., Double, M. & Griffiths, R. 2002. Laying date and laying sequence influence the sex ratio of crimson rosella broods. Behavioral Ecology and Sociobiology, 51, 447–454.
128	Krist, M., Remes, V., Uvírová, L., Nádvorník, P. & Bures, S. 2004. Egg size and offspring performance in the collared flycatcher (Ficedula albicollis): a within-clutch approach. Oecologia, 140, 52–60.
129	Lago, K., Johnson, L. S. & Albrecht, D. J. 2000. Growth of late-hatched, competitively disadvantaged nestling house wrens relative to their older, larger nestmates. Journal of Field Ornithology, 71, 676–685.
130	Lamb, A. 2012. Feeding behavior of nestling Eastern Bluebirds (Sialia sialis) in east-central Illinois. Masters thesis. Eastern Illinois University: USA.
131	Lee, S.-I., Choi, J. & Choe, J. C. 2012. Hunger is not the Only Determinant of Nestling Begging behavior and Parental Feeding in the Black-Billed Magpie Pica pica. Acta Ornithologica, 47, 10–18.
132	Leedman, A. W. & Magrath, R. D. 2003. Long-term brood division and exclusive parental care in a cooperatively breeding passerine. Animal Behaviour, 65, 1093–1108.
133	Legge, S. 2000. Siblicide in the cooperatively breeding laughing kookaburra (Dacelo novaeguineae). Behavioral Ecology and Sociobiology, 48, 293–302.
134	Legge, S. 2002. Siblicide, starvation and nestling growth in the laughing kookaburra. Journal of Avian Biology, 33, 159–166.
135	Leonard, M. L. & Horn, A. G. 1996. Provisioning rules in tree swallows. Behavioral Ecology and Sociobiology, 38, 341–347.
136	Leonard, M. L. & Horn, A. G. 1998. Need and nestmates affect begging in tree swallows. Behavioral Ecology and Sociobiology, 42, 431–436.
137	Leonard, M. L. & Horn, A. G. 2001. Begging calls and parental feeding decisions in tree swallows (Tachycineta bicolor). Behavioral Ecology and Sociobiology, 49, 170–175.
138	Leonard, M. L., Horn, A. G. & Eden, S. F. 1988. Parent-offspring aggression in moorhens. Behavioral Ecology and Sociobiology, 23, 265–270.
139	Leonard, M. L., Horn, A. G. & Parks, E. 2003. The role of posturing and calling in the begging display of nestling birds. Behavioral Ecology and Sociobiology, 54, 188–193.
140	Leonard, M. L., Horn, A. G., Gozna, A. & Ramen, S. 2000. Brood size and begging intensity in nestling birds. Behavioral Ecology, 11, 196–201.
141	Leonard, M. L., Teather, K. L., Horn, A. G., Koenig, W. D. & Dickinson, J. L. 1994. Provisioning in western bluebirds is not related to offspring sex. Behavioral Ecology, 5, 455–459.
142	Lessells, C. & Avery, M. 1989. Hatching Asynchrony in European Bee-Eaters Merops apiaster. The Journal of Animal Ecology, 58, 815–835.
143	Levréro, F., Blanc, A. & Mathevon, N. 2012. Response to begging calls by Zebra Finch parents: “first come, first served” rule may overcome a parental preference between chicks. Comptes Rendus Biologies, 335, 135–41.
144	Lichtenstein, G. & Sealy, S. G. 1998. Nestling competition, rather than supernormal stimulus, explains the success of parasitic brown-headed cowbird chicks in yellow warbler nests. Proceedings of the Royal Society B: Biological Sciences, 265, 249–254.
145	Lichtenstein, G. 2001. Low success of shiny cowbird chicks parasitizing rufous-bellied thrushes: chick–chick competition or parental discrimination? Animal Behaviour, 61, 401–413.
146	Ligon, J. D. 1970. Behavior and Breeding Biology of the Red-Cockaded Woodpecker. The Auk, 87, 255–278.
147	Ligon, R. A. & Hill, G. E. 2010. Feeding decisions of eastern bluebirds are situationally influenced by fledgling plumage color. Behavioral Ecology, 21, 456–464.
148	Lockie, J. 1955. The breeding and feeding of jackdaws and rooks with notes on carrion crows and other corvidae. Ibis, 97, 341–369.
149	Lockie, J. D. 1955. The Breeding Habits and Food of Short-Eared Owls after a Vole Plague. Bird Study, 2, 53–69.
150	Loiseau, C., Fellous, S., Haussy, C., Chastel, O. & Sorci, G. 2008. Condition-dependent effects of corticosterone on a carotenoid-based begging signal in house sparrows. Hormones and Behavior, 53, 266–73.
151	Loiseau, C., Sorci, G., Dano, S. & Chastel, O. 2008. Effects of experimental increase of corticosterone levels on begging behavior, immunity and parental provisioning rate in house sparrows. General and Comparative Endocrinology, 155, 101–8.
152	Lotem, A. 1998. Higher levels of begging behavior by small nestlings: A case of a negatively correlated handicap. Israel Journal of Zoology, 44, 29–45.
153	Lyon, B. E. 1993. Conspecific brood parasitism as a flexible female reproductive tactic in American coots. Animal Behaviour, 46, 911–928.
154	Lyon, B. E., Eadie, J. M. & Hamilton, L. D. 1994. Parental choice selects for ornamental plumage in American coot chicks. Nature, 371, 240–243.
155	Machmer, M. M. & Ydenberg, R. C. 1998. The relative roles of hunger and size asymmetry in sibling aggression between nestling ospreys, Pandion haliaetus. Canadian Journal of Zoology, 76, 181–186.
156	Magrath, R. 1991. Nestling Weight and Juvenile Survival in the Blackbird, Turdus merula. The Journal of Animal Ecology, 60, 335–351.
157	Magrath, R. 1992. Roles of Egg Mass and Incubation Pattern in Establishment of Hatching Hierarchies in the Blackbird (Turdus merula). The Auk, 109, 474–487.
158	Mainwaring, M. C., Dickens, M. & Hartley, I. R. 2010. Environmental and not maternal effects determine variation in offspring phenotypes in a passerine bird. Journal of Evolutionary Biology, 23, 1302–11.
159	Mainwaring, M. C., Dickens, M. & Hartley, I. R. 2012. Sexual dimorphism and offspring growth: smaller female Blue Tit nestlings develop relatively larger gapes. Journal of Ornithology, 153, 1011–1016.
160	Mainwaring, M. C., Lucy, D. & Hartley, I. R. 2011. Parentally biased favouritism in relation to offspring sex in zebra finches. Behavioral Ecology and Sociobiology, 65, 2261–2268.
161	Malacarne, G. & Cucco, M. 1991. Chick mortality and hatching asynchony in the Pallid swift Apus pallidus. Avocetta, 15, 19–24.
162	Malacarne, G., Cucco, M. & Bertolo, E. 1994. Sibling competition in asychronously hatched broods of the Pallid swift (Apus pallidus). Ethology Ecology & Evolution, 6, 293–300.
163	Margalida, A., Bertran, J., Boudet, J. & Heredia, R. 2004. Hatching asynchrony, sibling aggression and cannibalism in the Bearded Vulture Gypaetus barbatus. Ibis, 146, 386–393.
164	Marques, P. A. M., Vicente, L. & Márquez, R. 2008. Iberian Azure-Winged Magpie Cyanopica (Cyana) Cooki Nestlings Begging Calls: Call Characterization and Hunger Signalling. Bioacoustics, 18, 133–149.
165	Marquez, P. A. M., Vicente, L. & Márquez, R. 2009. Nestling Begging Call Structure and Bout Variation Honestly Signal Need but Not Condition in Spanish Sparrows. Zoological Studies, 48, 587–595.
166	Martín-Gálvez, D., De Neve, L., Pérez-Contreras, T., Soler, M., Martínez, J. G. & Soler, J. J. 2012. Manipulation of hunger levels affects great spotted cuckoo and magpie host nestlings differently. Journal of Avian Biology, 43, 531–540.
167	Martín-Gálvez, D., Pérez-Contreras, T., Soler, M. & Soler, J. J. 2011. Benefits associated with escalated begging behaviour of black-billed magpie nestlings overcompensate the associated energetic costs. The Journal of Experimental Biology, 214, 1463–72.
168	Martín-Vivaldi, M., Palomino, J. J., Soler, M. & Soler, J. J. 1999. Determinants of reproductive success in the Hoopoe Upupa epops, a hole-nesting non-passerine bird with asynchronous hatching. Bird Study, 46, 205–216.
169	Masello, J. F. & Quillfeldt, P. 2002. Chick growth and breeding success of the burrowing parrot. The Condor, 104, 574–586.
170	McDonald, P. G., Kazem, A. J. N. & Wright, J. 2007. A critical analysis of “false-feeding” behavior in a cooperatively breeding bird: disturbance effects, satiated nestlings or deception? Behavioral Ecology and Sociobiology, 61, 1623–1635.
171	Mead, P. S. & Morton, M. L. 1985. Hatching asynchrony in the mountain white-crowned sparrow (Zonotrichia leucophrys oriantha): A selected or incidental trait? The Auk, 102, 781–792.
172	Merkling, T., Agdere, L., Albert, E., Durieux, R., Hatch, S. A., Danchin, E. & Blanchard, P. 2013. Is natural hatching asynchrony optimal? An experimental investigation of sibling competition patterns in a facultatively siblicidal seabird. Behavioral Ecology and Sociobiology, 68, 309–319.
173	Middleton, H. A., Green, D. J. & Krebs, E. A. 2007. Fledgling begging and parental responsiveness in American dippers (Cinclus mexicanus). Behaviour, 144, 485–501.
174	Mock, D. W. 1985. Siblicidal Brood Reduction: The Prey-Size Hypothesis. The American Naturalist, 125, 327–343.
175	Mock, D. W. 1987. Siblicide, parent-offspring conflict, and unequal parental investment by egrets and herons. Behavioral Ecology and Sociobiology, 20, 247–256.
176	Mock, D. W., Schwagmeyer, P. L. & Dugas, M. B. 2009. Parental provisioning and nestling mortality in house sparrows. Animal Behaviour, 78, 677–684.
177	Moncada, A. V. 2008. Sibling Rivalry in Black-legged Kittiwakes (Rissa tridactyla). PhD Dissertation. University of Glasgow: U.K.
178	Mondloch, C. J. 1995. Chick hunger and begging affect parental allocation of feedings in pigeons. Animal Behaviour, 49, 601–613.
179	Moreno-Rueda, G. disseration, unpublished
180	Moreno-Rueda, G., Soler, M., Martín-Vivaldi, M. & Palomino, J. J. 2009. Brood provisioning rate and food allocation rules according to nestling begging in a clutch-adjusting species, the Rufous-tailed Scrub-robin Cercotrichas galactotes. Acta Ornithologica, 44, 167–175.
181	Moreno-Rueda, G., Soler, M., Soler, J. J., Martinez, J. G. & Perez-Contreras, T. 2007. Rules of food allocation between nestlings of the black-billed magpie, Pica pica, a species showing brood reduction. Ardeola, 54, 15–25.
182	Moreno, J. 1984. Parental Care of Fledged Young, Division of Labor, and the Development of Foraging Techniques in the Northern Wheatear (Oenanthe oenanthe L.). The Auk, 101, 741–752.
183	Morris, L. C. 2012. Breeding Ecology of Arctic Tern (Sterna paradisaea) and Common Tern (Sterna hirundo). PhD dissertation. University of Newcastle upon Tyne: UK.
184	Müllner, A. 2004. Breeding ecology and related life-history traits of the Hoatzin, Opisthocomus hoazin, in a primary rainforest habitat. PhD dissertation. Universität Würzburg: Germany.
185	Nam, K.-B., Meade, J. & Hatchwell, B. J. 2011. Do parents and helpers adjust their provisioning effort in relation to nestling sex in a cooperatively breeding bird? Animal Behaviour, 82, 303–309.
186	Nilsson, J.-Å. & Gårdmark, A. 2001. Sibling competition affects individual growth strategies in marsh tit, Parus palustris, nestlings. Animal Behaviour, 61, 357–365.
187	Noguera, J. C., Kim, S.-Y. & Velando, A. 2013. Maternal testosterone influences a begging component that makes fathers work harder in chick provisioning. Hormones and behavior, 64, 19–25.
188	Norton-Griffiths, M. 1969. The Organisation, Control and Development of Parental Feeding in the Oystercatcher (Haematopus ostralegus). Behaviour, 34, 55–114.
189	Nottebohm, F. & Nottebohm, M. E. 1971. Vocalizations and breeding behaviour of surgically deafened ring doves (Streptopelia risoria). Animal Behaviour, 19, 313–327.
190	Nuechterlein, G. L. 1981. Asynchronous hatching and sibling competition in western grebes. Canadian Journal of Zoology, 59, 994–998.
191	O’Connor, J. A., Robertson, J. & Kleindorfer, S. 2014. Darwin’s Finch Begging Intensity Does Not Honestly Signal Need in Parasitised Nests. Ethology, 120, 228–237.
192	O’Connor, R. 1979. Egg Weights and Brood Reduction in the European Swift (Apus apus). Condor, 81, 133–145.
193	Oddie, K. 2000. Size matters: competition between male and female great tit offspring. Journal of Animal Ecology, 69, 903–912.
194	Ortiz-Catedral, L., Hauber, M. E. & Brunton, D. H. 2013. Growth and survival of nestlings in a population of red-crowned parakeets (Cyanoramphus novaezelandiae) free of introduced mammalian nest predators on Tiritiri Matangi Island, New Zealand. New Zealand Journal of Ecology, 37, 370–378.
195	Ostreiher, R. 1997. Food division in the Arabian babbler nest: adult choice or nestling competition? Behavioral Ecology, 233–238.
196	Ostreiher, R. 2001. The importance of nestling location for obtaining food in open cup-nests. Behavioral Ecology and Sociobiology, 49, 340–347.
197	Parejo, D., Avilés, J. M. & Rodríguez, J. 2010. Visual cues and parental favouritism in a nocturnal bird. Biology Letters, 6, 171–3.
198	Parejo, D., Silva, N., Avilés, J. M. & Danchin, É. 2010. Developmental plasticity varied with sex and position in hatching hierarchy in nestlings of the asynchronous European roller, Coracias garrulus. Biological Journal of the Linnean Society, 99, 500–511.
199	Parker, G. A., Mock, D. W. & Lamey, T. C. 1989. How Selfish Should Stronger Sibs Be? American Naturalist, 133, 846–868.
200	Penteriani, V., Delgado, M. D. M., Alonso-Álvarez, C., Pina, N. V., Sergio, F., Bartolommei, P. & Thompson, L. J. 2007. The Importance of Visual Cues for Nocturnal Species: Eagle Owl Fledglings Signal with White Mouth Feathers. Ethology, 113, 934–943.
201	Peterson, K. A., Thusius, K. J., Whittingham, L. A. & Dunn, P. O. 2001. Allocation of Male Parental Care in Relation to Paternity Within and Among Broods of the Common Yellowthroat (Geothlypis trichas). Ethology, 107, 573–586.
202	Pinson, D. & Drummond, H. 1993. Brown pelican siblicide and the prey-size hypothesis. Behavioral Ecology and Sociobiology, 32, 111–118.
203	Ploger, B. J. & Medeiros, M. J. 2004. Unequal Food Distribution among Great Egret Ardea alba Nestlings: Parental Choice or Sibling aggression? Journal of Avian Biology, 35, 399–404.
204	Ploger, B. J. 1997. Does brood reduction provide nestling survivors with a food bonus? Animal Behaviour, 54, 1063–76.
205	Pokrovsky, I., Ehrich, D., Ims, R. A., Kulikova, O., Lecomte, N. & Yoccoz, N. G. 2012. Assessing the causes of breeding failure among the rough-legged buzzard (Buteo lagopus) during the nestling period. Polar Research, 31, 1–5.
206	Porkert, J. & Špinka, M. 2004. Provisioning behaviour at the nest in single-parent versus biparental nests and male versus female parents in the common redstart (Phoenicurus phoenicurus). Acta Ethologica, 7, 29–36.
207	Porkert, J. & Spinka, M. 2006. Begging in Common Redstart Nestlings: Scramble Competition or Signalling of Need? Ethology, 112, 398–410.
208	Price, K. 1998. Benefits of begging for yellow-headed blackbird nestlings. Animal Behaviour, 56, 571–577.
209	Price, K., Harvey, H. & Ydenberg, R. 1996. Begging tactics of nestling yellow-headed blackbirds, Xanthocephalus xanthocephalus, in relation to need. Animal Behaviour, 51, 421–435.
210	Price, T. D. & Gibbs, H. L. 1987. Brood division in Darwin’s ground finches. Animal Behaviour, 35, 299–301.
211	Redondo, T. & Castro, F. 1992. Signalling of nutritional need by magpie nestlings. Ethology, 92, 193–204.
212	Rensel, M. A, Wilcoxen, T. E. & Schoech, S. J. 2011. Corticosterone, brood size, and hatch order in free-living Florida scrub-jay (Aphelocoma coerulescens) nestlings. General and Comparative Endocrinology, 171, 197–202.
213	Reynolds, S. J., Schoech, S. J. & Bowman, R. 2003. Diet quality during pre-laying and nestling periods influences growth and survival of Florida scrub-jay (Aphelocoma coerulescens) chicks. Journal of Zoology, 261, 217–226.
214	Richter, W. 1984. Nestling Survival and Growth in the Yellow-Headed Blackbird, Xanthocephalus Xanthocephalus. Ecology, 65, 597–608.
215	Riehl, C. 2010. Egg ejection risk and hatching asynchrony predict egg mass in a communally breeding cuckoo, the Greater Ani (Crotophaga major). Behavioral Ecology, 21, 676–683.
216	Rivers, J. W., Loughin, T. M. & Rothstein, S. I. 2010. Brown-headed cowbird nestlings influence nestmate begging, but not parental feeding, in hosts of three distinct sizes. Animal Behaviour, 79, 107–116.
217	Robinson, J. A. & Hamer, K. C. 2000. Brood size and food provisioning in common terns Sterna Hirundo and arctic terns S. paradisaea: consequences for chick growth. Ardea, 88, 51–60.
218	Romano, A., Rubolini, D., Caprioli, M., Boncoraglio, G., Ambrosini, R. & Saino, N. 2011. Sex-related effects of an immune challenge on growth and begging behavior of barn swallow nestlings. PloS one, 6, e22805.
219	Rosivall, B., Szöllősi, E. & Török, J. 2005. Maternal compensation for hatching asynchrony in the collared flycatcher Ficedula albicollis. Journal of Avian Biology, 36, 531–537.
220	Rosivall, B., Szöllősi, E., Hasselquist, D. & Török, J. 2009. Effects of extrapair paternity and sex on nestling growth and condition in the collared flycatcher, Ficedula albicollis. Animal Behaviour, 77, 611–617.
221	Rosivall, B., Török, J. & Szöllosi, E. 2005. Food allocation in collared flycatcher (Ficedula albicollis) broods: Do rules change with the age of nestlings? The Auk, 122, 1112–1122.
222	Roulin, A. 2001. Food supply differentially affects sibling negotiation and competition in the barn owl ( Tyto alba ). Behavioral Ecology and Sociobiology, 49, 514–519.
223	Roulin, A., Kölliker, M. & Richner, H. 2000. Barn owl (Tyto alba) siblings vocally negotiate resources. Proceedings of the Royal Society B: Biological Sciences, 267, 459–63.
224	Royle, N. & Hamer, K. 1998. Hatching asynchrony and sibling size hierarchies in gulls: effects on parental investment decisions, brood reduction and reproductive success. Journal of Avian Biology, 29, 266–272.
225	Royle, N. J., Hartley, I. R. & Parker, G. a. 2006. Consequences of biparental care for begging and growth in zebra finches, Taeniopygia guttata. Animal Behaviour, 72, 123–130.
226	Ryser, S. 2012. Prey delivery strategy at nestbox determines differential food allocation to nestlings by male and female Hoopoe parents. Masters Thesis. University of Bern: Germany.
227	Sacchi, R., Saino, N. & Galeotti, P. 1996. Features of begging calls reveal general condition and need of food of barn swallow (Hirundo rustica) nestlings. Behavioral Ecology, 13, 268–273.
228	Safriel, U. N. 1981. Social hierarchy among siblings in broods of the oystercatcher Haematopus ostralegus. Behavioral Ecology and Sociobiology, 9, 59–63.
229	Saino, N., Ambrosini, R., Martinelli, R., Ninni, P. & Møller, A. P. 2003. Gape coloration reliably reflects immunocompetence of barn swallow (Hirundo rustica) nestlings. Behavioral Ecology, 14, 16–22.
230	Saino, N., Incagli, M., Martinelli, R., Ambrosini, R. & Moller, A. P. 2001. Immunity, growth and begging behaviour of nestling barn swallows Hirundo rustica in relation to hatching order. Journal of Avian Biology, 32, 263–270.
231	Saino, N., Ninni, P., Calza, S., Martinelli, R., De Bernardi, F. & Møller, A. P. 2000. Better red than dead: carotenoid-based mouth coloration reveals infection in barn swallow nestlings. Proceedings of the Royal Society B: Biological Sciences, 267, 57–61.
232	Saino, N., Ninni, P., Incagli, M., Calza, S., Sacchi, R. & Moller, A. P. 2000. Begging and Parental Care in Relation to Offspring Need and Condition in the Barn Swallow (Hirundo rustica). The American Naturalist, 156, 637–649.
233	Sasvári, L. & Hegyi, Z. 2010. Feeding Effort of Male Tawny Owls Strix aluco Follows a Fixed Schedule: A Field Experiment in the Early Nestling Period. Acta Ornithologica, 45, 181–188.
234	Sasvári, L. 1990. Feeding response of mated and widowed bird parents to fledglings: an experimental study. Ornis Scandinavica, 21, 287–292.
235	Sasvári, L., Hegyi, Z. & Péczely, P. 1999. Brood reduction in white storks mediated through asymmetries in plasma testosterone concentrations in chicks. Ethology, 105, 458–471.
236	Sasvári, L., Peczely, P. & Hegyi, Z. 2004. The influence of parental age and weather on testosterone concentration and offspring survival in broods of tawny owl Strix aluco. Behavioral Ecology and Sociobiology, 56, 306–313.
237	Schuster, C. 1996. The role of nonvocal begging behaviour in food allocation in nestling Yellow Warblers (Dendroica petechia). UFS (Delta Marsh) Annual Report, 31, 103–106.
238	Schwagmeyer, P. L. & Mock, D. W. 2008. Parental provisioning and offspring fitness: size matters. Animal Behaviour, 75, 291–298.
239	Seddon, P. & Heezik, Y. Van. 1991. Hatching asynchrony and brood reduction in the jackass penguin: an experimental study. Animal Behaviour, 42, 347–356.
240	Seixas, G. & Mourão, G. 2003. Growth of the nestlings of the blue-fronted Amazon (Amazona aestiva) raised in the wild or in captivity. Ornitologia Neotropical, 14, 295–305.
241	Shen, S.-F., Chen, H.-C., Vehrencamp, S. L. & Yuan, H.-W. 2010. Group provisioning limits sharing conflict among nestlings in joint-nesting Taiwan yuhinas. Biology Letters, 6, 318–21.
242	Shen, S.-F., Vehrencamp, S. L., Johnstone, R. A, Chen, H.-C., Chan, S.-F., Liao, W.-Y., Lin, K.-Y. & Yuan, H.-W. 2012. Unfavourable environment limits social conflict in Yuhina brunneiceps. Nature communications, 3, 1–7.
243	Shiao, M.-T., Chuang, M.-C. & Wang, Y. 2009. Differential Food Distribution by Male and Female Green-Backed Tits (Parus monticolus) in Relation to Nestling Size. The Auk, 126, 906–914.
244	Shizuka, D. & Lyon, B. E. 2013. Family dynamics through time: brood reduction followed by parental compensation with aggression and favouritism. Ecology letters, 16, 315–22.
245	Siefferman, L. & Hill, G. E. 2007. The effect of rearing environment on blue structural coloration of eastern bluebirds (Sialia sialis). Behavioral Ecology and Sociobiology, 61, 1839–1846.
246	Skagen, S. 1987. Hatching Asynchrony in American Goldfinches: An Experimental Study. Ecology, 68, 1747–1759.
247	Skagen, S. 1988. Asynchronous hatching and food limitation: A test of Lack’s hypothesis. The Auk, 105, 78–88.
248	Slagsvold, T. & Wiebe, K. L. 2007. Hatching asynchrony and early nestling mortality: the feeding constraint hypothesis. Animal Behaviour, 73, 691–700.
249	Slagsvold, T. 1997. Is there a sexual conflict over hatching asynchrony in American Robins? The Auk, 114, 593–600.
250	Slagsvold, T., Amundsen, T. & Dale, S. 1995. Costs and benefits of hatching asynchrony in blue tits Parus caeruleus. Journal of Animal Ecology, 64, 563–578.
251	Smiseth, P. T. & Amundsen, T. 2002. Senior and junior nestlings in asynchronous bluethroat broods differ in their effectiveness of begging. Evolutionary Ecology Research, 4, 1177–1189.
252	Smiseth, P. T., Amundsen, T. & Hansen, L. T. T. 1998. Do males and females differ in the feeding of large and small siblings? An experiment with the bluethroat. Behavioral Ecology and Sociobiology, 42, 321–328.
253	Smiseth, P. T., Bu, R. J., Eikenaes, A. K. & Amundsen, T. 2003. Food limitation in asynchronous bluethroat broods: effects on food distribution, nestling begging, and parental provisioning rules. Behavioral Ecology, 14, 793–801.
254	Smith, H. G. & Montgomerie, R. 1991. Nestling American robins compete with siblings by begging. Behavioral Ecology and Sociobiology, 29, 307–312.
255	Smith, J. N. M. & Merkt, J. R. 1980. Development and stability of single-parent family units in the song sparrow. Canadian Journal of Zoology, 58, 1869–1875.
256	Smith, J. N. M. 1978. Division of labour by song sparrows feeding fledged young. Canadian Journal of Zoology, 56, 187–191.
257	Smith, T. E., Leonard, M. L. & Smith, B. D. 2005. Provisioning rules and chick competition in asynchronously hatching common terns (Sterna hirundo). Behavioral Ecology and Sociobiology, 58, 456–465.
258	Snow, B. 1960. The breeding biology of the shag Phalacrocorax aristotelis on the island of Lundy, Bristol Channel. Ibis, 102, 554–575.
259	Soler, J. J., Aviles, J. M., Cuervo, J. J. & Perez-Contreras, T. 2007. Is the relation between colour and immune response mediated by nutritional condition in spotless starling nestlings? Animal Behaviour, 74, 1139–1145.
260	Soley, N., Siefferman, L., Navara, K. J. & Hill, G. E. 2011. Influence of Hatch Order on Begging and Plumage Coloration of Nestling Eastern Bluebirds. The Wilson Journal of Ornithology, 123, 772–778.
261	St. Clair, C. 1990. Mechanisms of brood reduction in Fiordland crested penguins (Eudyptes pachyrhynchus). Master's Dissertation. University of Canterbury: UK.
262	Stamps, J., Clark, A., Arrowood, P. & Kus, B. 1985. Parent-Offspring Conflict in Budgerigars. Behaviour, 94, 1–40.
263	Steidl, R. J. & Griffin, C. R. 1991. Growth and Brood Reduction of Mid-Atlantic Coast Ospreys. The Auk, 108, 363–370.
264	Sternalski, A., Mougeot, F. & Bretagnolle, V. 2012. Carotenoid limitation and allocation priorities in asynchronous raptor nestlings. Biological Journal of the Linnean Society, 105, 13–24.
265	Sternalski, A., Mougeot, F. & Bretagnolle, V. 2012. Phenotypic variation in nestlings of a bird of prey under contrasting breeding and diet conditions. Biological Journal of the Linnean Society, 107, 799–812.
266	Sternalski, A., Mougeot, F., Eraud, C., Gangloff, B., Villers, A. & Bretagnolle, V. 2010. Carotenoids in nestling Montagu’s harriers: variations according to age, sex, body condition and evidence for diet-related limitations. Journal of comparative physiology. B, Biochemical, systemic, and environmental physiology, 180, 33–43.
267	Sternalski, A., Mougeot, F., Pérez-Rodríguez, L. & Bretagnolle, V. 2012. Carotenoid-based coloration, condition, and immune responsiveness in the nestlings of a sexually dimorphic bird of prey. Physiological and Biochemical Zoology, 85, 364–75.
268	Stoleson, S. H. & Beissinger, S. R. 1997. Hatching Asynchrony, Brood Reduction, and Food Limitation in a Neotropical Parrot. Ecological Monographs, 67, 131–154.
269	Styrsky, J. D., Eckerle, K. P. & Thompson, C. F. 1999. Fitness−related consequences of egg mass in nestling house wrens. Proceedings of the Royal Society B: Biological Sciences, 266, 1253–1258.
270	Surmacki, A. & Kosicki, J. Z. 2009. Condition-dependent leg colour of nestling White Storks Ciconia ciconia. Ibis, 151, 762–765.
271	Szollosi, E., Rosivall, B. & Torok, J. 2007. Is hatching asynchrony beneficial for the brood? Behavioral Ecology, 18, 420–426.
272	Tang, X. & Shiao, M. 2006. Study on the food allocation of the parental Green-backed tit (Parus monticolus) during fledging period at Guan-Yuan. Dissertation. National Taiwan Normal University: Republic of China.
273	Tanner, M. & Richner, H. 2007. Ultraviolet reflectance of plumage for parent-offspring communication in the great tit (Parus major). Behavioral Ecology, 19, 369–373.
274	Tanner, M., Kölliker, M. & Richner, H. 2008. Differential food allocation by male and female great tit, Parus major, parents: are parents or offspring in control? Animal Behaviour, 75, 1563–1569.
275	Tarwater, C. E. & Brawn, J. D. 2008. Patterns of brood division and an absence of behavioral plasticity in a neotropical passerine. Behavioral Ecology and Sociobiology, 62, 1441–1452.
276	Tarwater, C. E., Kelley, J. P. & Brawn, J. D. 2009. Parental response to elevated begging in a high predation, tropical environment. Animal Behaviour, 78, 1239–1245.
277	Teather, K. & Weatherhead, P. 1989. Sex-Specific Mortality in Nestling Great-Tailed Grackles. Ecology, 70, 1485–1493.
278	Teather, K. 1990. The influence of sibling gender on the growth and survival of Great-tailed Grackle nestlings. Canadian Journal of Zoology, 68, 1925–1930.
279	Thomas, K. & Shutler, D. 2001. Ectoparasites, nestling growth, parental feeding rates, and begging intensity of tree swallows. Canadian Journal of Zoology, 79, 346–353.
280	Thompson, A. M., Raihani, N. J., Hockey, P. A. R., Britton, A., Finch, F. M. & Ridley, A. R. 2013. The influence of fledgling location on adult provisioning: a test of the blackmail hypothesis. Proceedings of the Royal Society B: Biological Sciences, 280, 20130558.
281	Thompson, A. M., Ridley, A. R., Hockey, P. A. R., Finch, F. M., Britton, A. & Raihani, N. J. 2013. The influence of siblings on begging behaviour. Animal Behaviour, 86, 811–819.
282	Thorogood, R., Kilner, R. M., Karadaş, F. & Ewen, J. G. 2008. Spectral mouth colour of nestlings changes with carotenoid availability. Functional Ecology, 22, 1044–1051.
283	Tjørve, K. M. C. & Underhill, L. G. 2009. Growth and its relationship to fledging success of African black oystercatcher Haematopus moquini chicks. Zoology, 112, 27–37.
284	Tschirren, B., Fitze, P. S. & Richner, H. 2005. Carotenoid-Based Nestling Colouration and Parental Favouritism in the Great Tit. Oecologia, 143, 477–482.
285	Vallarino, A., Wingfield, J. & Drummond, H. 2006. Does extra corticosterone elicit increased begging and submissiveness in subordinate booby (Sula nebouxii) chicks? General and Comparative Endocrinology, 147, 297–303.
286	Van Heezik, Y. M. & Seddon, P. J. 1996. Scramble feeding in jackass penguins: within-brood food distribution and the maintenance of sibling asymmetries. Animal Behaviour, 51, 1383–1390.
287	Velando, A., Kim, S.-Y. & Noguera, J. C. 2013. Begging response of gull chicks to the red spot on the parental bill. Animal Behaviour, 85, 1359–1366.
288	Vermeer, K. 1963. The breeding ecology of the glaucous-winged gull (Larus glaucescenes) on Mandarte Island, B.C. Masters Dissertation. University of British Columbia.
289	Viñuela, J. & Bustamante, J. 1992. Effect of growth and hatching asynchrony on the fledging age of black and red kites. The Auk, 109, 748–757.
290	Viñuela, J. 2000. Opposing selective pressures on hatching asynchrony: egg viability, brood reduction, and nestling growth. Behavioral Ecology and Sociobiology, 48, 333–343.
291	Weatherhead, P. & McRae, S. 1990. Brood care in American robins: implications for mixed reproductive strategies by females. Animal Behaviour, 39, 1179–1188.
292	Wegrzyn, E. 2012. In the Blackcap Sylvia atricapilla Last-Hatched Nestlings Can Catch up with Older Siblings. Ardea, 100, 179–186.
293	Węgrzyn, E. 2013. Intensity of mouth coloration in Blackcap Sylvia atricapilla nestlings affects food distribution among siblings but not provisioning of the whole brood. Ibis, 155, 156–164.
294	Werschkul, D. F. 1979. Nestling Mortality and the Adaptive Significance of Early Locomotion in the Little Blue Heron. The Auk, 96, 116–130.
295	Westneat, D. F., Clark, A. B. & Rambo, K. C. 1995. Within-brood patterns of paternity and paternal behavior in red-winged blackbirds. Behavioral Ecology and Sociobiology, 37, 349–356.
296	Wheelwright, N. T., Tice, K. A. & Freeman-Gallant, C. R. 2003. Postfledging parental care in Savannah sparrows: sex, size and survival. Animal Behaviour, 65, 435–443.
297	White, J., Leclaire, S., Kriloff, M., Mulard, H., Hatch, S. a. & Danchin, E. 2010. Sustained increase in food supplies reduces broodmate aggression in black-legged kittiwakes. Animal Behaviour, 79, 1095–1100.
298	Whittingham, L. A., Dunn, P. O. & Clotfelter, E. D. 2003. Parental allocation of food to nestling tree swallows: the influence of nestling behaviour, sex and paternity. Animal Behaviour, 65, 1203–1210.
299	Wiebe, K. L. & Bortolotti, G. R. 1994. Food Supply and Hatching Spans of Birds: Energy Constraints or Facultative Manipulation? Ecology, 75, 813–823.
300	Wiebe, K. L. & Slagsvold, T. 2009. Parental Sex Differences in Food Allocation to Junior Brood Members as Mediated by Prey Size. Ethology, 115, 49–58.
301	Wiebe, K. L. & Slagsvold, T. 2012. Parents take both size and conspicuousness into account when feeding nestlings in dark cavity nests. Animal Behaviour, 84, 1307–1312.
302	Williams, A. 1980. Offspring reduction in Macaroni and Rockhopper penguins. The Auk, 97, 754–759.
303	Wright, J., Hinde, C., Fazey, I. & Both, C. 2002. Begging signals more than just short-term need: cryptic effects of brood size in the pied flycatcher (Ficedula hypoleuca). Behavioral Ecology and Sociobiology, 52, 74–83.
304	Wright, J., Karasov, W. H., Kazem, A. J. N., Gonçalves, I. B. & McSwan, E. 2010. Begging and digestive responses to differences in long-term and short-term need in nestling pied flycatchers. Animal Behaviour, 80, 517–525.
305	Yasukawa, K., Leanza, F. & King, C. D. 1993. An observational and brood-exchange study of paternal provisioning in the red-winged blackbird, Agelaius phoeniceus. Behavioral Ecology, 4, 78–82.
306	Young, C. M., Browning, L. E., Savage, J. L., Griffith, S. C. & Russell, A. F. 2012. No evidence for deception over allocation to brood care in a cooperative bird. Behavioral Ecology, 24, 70–81.

## Sheet: Reduction strategy references
1	Amundsen, T. & Stokland, J. N. 1988. Adaptive Significance of Asynchronous Hatching in the Shag: A Test of the Brood Reduction Hypothesis. The Journal of Animal Ecology, 57, 329–344.
2	Anderson, D. J. & Ricklefs, R. E. 1992. Brood Size and Food Provisioning in Masked and Blue-Footed Boobies (Sula Spp.). Ecology, 73, 1363–1374.
3	Avilés, J. M. & Parejo, D. 2013. Colour also matters for nocturnal birds: owlet bill coloration advertises quality and influences parental feeding behaviour in little owls. Oecologia, 173, 399–408.
4	Avilés, J. M., Sanchez, JJ M., Sanchez, A. & Parejo, D. 1999. Breeding biology of the Roller Coracias garrulus in farming areas of the southwest Iberian Penisula, Bird Study, 46, 217-223.
5	Bechard, Marc J. and Theodor R. Swem. 2002. Rough-legged Hawk (Buteo lagopus), The Birds of North America Online (A. Poole, Ed.). Ithaca: Cornell Lab of Ornithology; Retrieved from the Birds of North America Online: http://bna.birds.cornell.edu/bna/species/641
6	Bengtsson, H. & Rydén, O. 1983. Parental Feeding Rate in Relation to Begging Behavior in Asynchronously Hatched Broods of the Great Tit Parus major: An Experimental Study. Behavioral Ecology and Sociobiology, 12, 243–251.
7	Blanco, G., Dávila, J. A., López Septiem, J. A., Rodríguez, R. & Martínez, F. 2002. Sex-biased initial eggs favours sons in the slightly size‐dimorphic Scops owl (Otus scops). Biological Journal of the Linnean Society, 76, 1–7.
8	Blomqvist, D., Johansson, O. & Götmark, F. 1997. Parental quality and egg size affect chick survival in a precocial bird, the lapwing Vanellus vanellus. Oecologia, 110, 18–24.
9	Boland, C. R. J., Heinsohn, R. & Cockburn, A. 1997. Experimental manipulation of brood reduction and parental care in cooperatively breeding white-winged choughs. Journal of Animal Ecology, 66, 683–691.
10	Bowers, E. K., Sakaluk, S. K. & Thompson, C. F. 2011. Adaptive sex allocation in relation to hatching synchrony and offspring quality in house wrens. The American naturalist, 177, 617–29.
11	Bryant, D. M. & Tatner, P. 1990. Hatching asynchrony, sibling competition and siblicide in nestling birds: studies of swiftlets and bee-eaters. Animal Behaviour, 39, 657–671.
12	Brzęk, P. & Konarzewski, M. 2001. Effect of food shortage on the physiology and competitive abilities of sand martin (Riparia riparia) nestlings. Journal of Experimental Biology, 204, 3065–3074.
13	Bubo bubo. Handbook of the Birds of the World. Eds del Hoyo, J., Elliot, A., Christie, D. Vol 5, p. 186.
14	Budden, A. E. & Beissinger, S. R. 2009. Resource allocation varies with parental sex and brood size in the asynchronously hatching green-rumped parrotlet (Forpus passerinus). Behavioral Ecology and Sociobiology, 63, 637–647.
15	Carey, Michael, M. Carey, D. E. Burhans and D. A. Nelson. 2008. Field Sparrow (Spizella pusilla), The Birds of North America Online (A. Poole, Ed.). Ithaca: Cornell Lab of Ornithology; Retrieved from the Birds of North America Online: http://bna.birds.cornell.edu/bna/species/103
16	Castro, I., Brunton, D. H., Mason, K. M., Ebert, B. & Griffiths, R. 2003. Life history traits and food supplementation affect productivity in a translocated population of the endangered Hihi (Stitchbird, Notiomystis cincta). Biological Conservation, 114, 271–280.
17	Cavitt, John F. and Carola A. Haas. 2000. Brown Thrasher (Toxostoma rufum), The Birds of North America Online (A. Poole, Ed.). Ithaca: Cornell Lab of Ornithology; Retrieved from the Birds of North America Online: http://bna.birds.cornell.edu/bna/species/557
18	Cleasby, I. R., Nakagawa, S., Gillespie, D. O. S. & Burke, T. 2010. The influence of sex and body size on nestling survival and recruitment in the house sparrow. Biological Journal of the Linnean Society, 101, 680–688.
19	Clotfelter, E. D. & Yasukawa, K. 1999. The Function of Early Onset of Nocturnal Incubation in Red-Winged Blackbirds. The Auk, 116, 417–426.
20	Conder, P. 1989. The wheatear. Christopher Helm, London.
21	Conway, M., Nadeau, C. P. & Conway, C. J. 2012. Intraspecific variation in reproductive traits of burrowing owls. Journal of Ethology, 30, 395–402.
22	Cook, M. I., Monaghan, P. & Burns, M. D. 2000. Effects of short-term hunger and competitive asymmetry on facultative aggression in nestling black guillemots Cepphus grylle. Behavioral Ecology, 11, 282–287.
23	Cramp, S. and K. E. L. Simmons. 1980. The birds of the Western Palearctic, Vol. 2. Hawks to bustards. Oxford Univ. Press, Oxford.
24	Custer, T. W., Pendleton, G. W. & Roach, R. W. 1992. Determination of hatching date for eggs of black-crowned night-herons, snowy egrets and great egrets. Journal of Field Ornithology, 63, 145–154.
25	Cyanopica cyanus. Birds of the Western Palearctic.Eds. Svensson, L., & Madge, S. Vol 8, p. 42.
26	Davies, N. B. & Brooke, M. de L. 1988. Cuckoos versus reed warblers: Adaptations and counteradaptions. Animal Behaviour, 136, 262-284.
27	Dey, C., O’Connor, C. & Quinn, J. 2014. Hatching order affects offspring growth, survival and adult dominance in the joint-laying Pukeko Porphyrio melanotus melanotus. Ibis, 156, 658–667.
28	Dijkstra, C. & Zijlstra, M. 1997. Reproduction of the Marsh Harrier Circus aeruginosus in Recent Land Reclamations in the Netherlands, Ardea, 85, 37-50.
29	Drummond, H., González, E. & Osorno, J. 1986. Parent-offspring cooperation in the blue-footed booby (Sula nebouxii): social roles in infanticidal brood reduction. Behavioral Ecology and Sociobiology, 19, 365–372.
30	Du, B. 2014. Unpublished data: Personal communication.
31	Dugas, M. B. 2009. House sparrow, Passer domesticus, parents preferentially feed nestlings with mouth colours that appear carotenoid-rich. Animal Behaviour, 78, 767–772.
32	Eising, C. M. & Groothuis, T. G. G. 2003. Yolk androgens and begging behaviour in black-headed gull chicks: an experimental field study. Animal Behaviour, 66, 1027–1034.
33	Estramil, N., Eens, M. & Müller, W. 2013. Coadaptation of offspring begging and parental provisioning--an evolutionary ecological perspective on avian family life. PloS one, 8, e70463.
34	Fargallo, J. A., Polo, V., De Neve, L., Martín, J., Dávila, J. A. & Soler, M. 2006. Hatching order and size-dependent mortality in relation to brood sex ratio composition in chinstrap penguins. Behavioral Ecology, 17, 772–778.
35	Fernandes Seixas, G., G. de Miranda Mourao. 2002. Nesting Success and Hatching Survival of Blue-Fronted Amazon (Amazona aestiva) in the Pantanal of Mato Grosso do Sul, Brazil. Journal of Field Ornithology, Vol 73: 399-409.
36	Ferrari, R. P., Martinelli, R. & Saino, N. 2006. Differential effects of egg albumen content on barn swallow nestlings in relation to hatch order. Journal of Evolutionary Biology, 19, 981–93.
37	García‐Navas, V., Ferrer, E. S. & Serrano-Davies, E. 2014. Experimental evidence for parental, but not parentally biased, favouritism in relation to offspring size in Blue Tits Cyanistes caeruleus. Ibis, 156, 404–414.
38	Gehlbach, Frederick R. 1995. Eastern Screech-Owl (Megascops asio), The Birds of North America Online (A. Poole, Ed.). Ithaca: Cornell Lab of Ornithology; Retrieved from the Birds of North America Online: http://bna.birds.cornell.edu/bna/species/165
39	Gil, D., Bulmer, E., Celis, P. & Lopez-Rull, I. 2008. Adaptive developmental plasticity in growing nestlings: sibling competition induces differential gape growth. Proceedings of the Royal Society B: Biological Sciences, 275, 549–554.
40	Gilby, A. J., Mainwaring, M. C. & Griffith, S. C. 2011. The adaptive benefit of hatching asynchrony in wild zebra finches. Animal Behaviour, 82, 479–484.
41	Gottlander, K. 1987. Parental Feeding Behaviour and Sibling Competition in the Pied Flycatcher Ficedula hypoleuca. Ornis Scandinavica, 18, 269–276
42	Gottlander, K. 1987. Parental Feeding Behaviour and Sibling Competition in the Pied Flycatcher Ficedula hypoleuca. Ornis Scandinavica, 18, 269–276.
43	Gowaty, Patricia Adair and Jonathan H. Plissner. 1998. Eastern Bluebird (Sialia sialis), The Birds of North America Online (A. Poole, Ed.). Ithaca: Cornell Lab of Ornithology; Retrieved from the Birds of North America Online: http://bna.birds.cornell.edu/bna/species/381
44	Greig‐Smith, P. 1985. Weight differences, brood reduction, and sibling competition among nestling Stonechats Saxicola torquata (Aves: Turdidae). Journal of Zoology, 205, 453–465.
45	Griggio, M., Morosinotto, C. & Pilastro, A. 2009. Nestlings’ carotenoid feather ornament affects parental allocation strategy and reduces maternal survival. Journal of Evolutionary Biology, 22, 2077–85.
46	Groves, S. 1984. Chick Growth, Sibling Rivalry, and Chick Production in American Black Oystercatchers. The Auk, 101, 525–531.
47	Guinan, Judith A., Patricia A. Gowaty and Elsie K. Eltzroth. 2008. Western Bluebird (Sialia mexicana), The Birds of North America Online (A. Poole, Ed.). Ithaca: Cornell Lab of Ornithology; Retrieved from the Birds of North America Online: http://bna.birds.cornell.edu/bna/species/510
48	Guzy, Michael J. and Gary Ritchison. 1999. Common Yellowthroat (Geothlypis trichas), The Birds of North America Online (A. Poole, Ed.). Ithaca: Cornell Lab of Ornithology; Retrieved from the Birds of North America Online: http://bna.birds.cornell.edu/bna/species/448
49	Hahn, D. C. & Aldwell. 1981. Asynchronous hatching in the laughing gull: Cutting losses and reducing rivalry. Animal Behaviour, 29, 421–427.
50	Halupka, K. 1998. Partial nest predation in an altricial bird selects for the accelerated development of young. Journal of Avian Biology, 29, 129–133.
51	Hardey, J. 2009. Montagu's Harrier Circus pygargus. Chapter in Raptors: A Field Guide for Surveys and Monitoring. London, UK: Stationery Office Books, 110-116.
52	Hatch, Scott A., Gregory J. Robertson and Pat Herron Baird. 2009. Black-legged Kittiwake (Rissa tridactyla), The Birds of North America Online (A. Poole, Ed.). Ithaca: Cornell Lab of Ornithology; Retrieved from the Birds of North America Online: http://bna.birds.cornell.edu/bna/species/092
53	Hayward, James L. and N. A. Verbeek. 2008. Glaucous-winged Gull (Larus glaucescens), The Birds of North America Online (A. Poole, Ed.). Ithaca: Cornell Lab of Ornithology; Retrieved from the Birds of North America Online: http://bna.birds.cornell.edu/bna/species/059
54	Heg, D. & van der Velde, M. 2001. Effects of territory quality, food availability and sibling competition on the fledging success of oystercatchers (Haematopus ostralegus). Behavioral Ecology and Sociobiology, 49, 157–169.
55	Hegyi, G., Rosivall, B., Szöllősi, E., Eens, M. & Török, J. 2011. Context-dependent effects of nestling growth trajectories on recruitment probability in the collared flycatcher. Behavioral Ecology and Sociobiology, 65, 1647–1658.
56	Herbert, P. N. & Barclay, R. M. R. 1986. Asynchronous and synchronous hatching: Effect on early growth and survivorship. Canadian Journal of Zoology, 64, 2357–2362.
57	Hillström, L., Kilpi, M. & Lindström, K. 2000. Is Asynchronous Hatching Adaptive in Herring Gulls (Larus argentatus)? Behavioral Ecology and Sociobiology, 47, 304–311.
58	Hockey, P.A.R., 1983. Aspects of the breeding biology of the
59	Howe, H. 1976. Egg Size, Hatching Asynchrony, Sex, and Brood Reduction in the Common Grackle. Ecology, 57, 1195–1207.
60	Kim, S. Y. & Monaghan, P. 2006. Sex of the first hatched chick influences survival of the brood in the herring gull (Larus argentatus). Journal of Zoology, 270, 116–121.
61	Klauke, N., Jansen, J., Kramer, J. & Schaefer, H. M. 2014. Food allocation rules vary with age and experience in a cooperatively breeding parrot. Behavioral Ecology and Sociobiology, 68, 1037–1047.
62	Knopf, Fritz L. and Roger M. Evans. 2004. American White Pelican (Pelecanus erythrorhynchos), The Birds of North America Online (A. Poole, Ed.). Ithaca: Cornell Lab of Ornithology; Retrieved from the Birds of North America Online: http://bna.birds.cornell.edu/bna/species/057
63	Koop, J. A. H., Huber, S. K., Laverty, S. M. & Clayton, D. H. 2011. Experimental demonstration of the fitness consequences of an introduced parasite of Darwin’s finches. PloS one, 6, e19706.
64	Krebs, E. A., Cunningham, R. B. & Donnelly, C. F. 1999. Complex patterns of food allocation in asynchronously hatching broods of crimson rosellas. Animal Behaviour, 57, 753–763.
65	Krist, M., Remes, V., Uvírová, L., Nádvorník, P. & Bures, S. 2004. Egg size and offspring performance in the collared flycatcher (Ficedula albicollis): a within-clutch approach. Oecologia, 140, 52–60.
66	Kushlan, J.A. & Hancock, J. 2005. The Herons. Oxford, UK: Oxford University Press.
67	Labranche, M. S. and J. R. Walters. 1994. Patterns of mortality in nests of Red-cockaded Woodpeckers in the sandhills of southcentral North Carolina. Wilson Bull. 106(2):258-271.
68	Lago, K., Johnson, L. S. & Albrecht, D. J. 2000. Growth of late-hatched, competitively disadvantaged nestling house wrens relative to their older, larger nestmates. Journal of Field Ornithology, 71, 676–685.
69	LaPorte, Nicholas, R. W. Storer and G. L. Nuechterlein. 2013. Western Grebe (Aechmophorus occidentalis), The Birds of North America Online (A. Poole, Ed.). Ithaca: Cornell Lab of Ornithology; Retrieved from the Birds of North America Online: http://bna.birds.cornell.edu/bna/species/026a
70	Lee, S.-I., Choi, J. & Choe, J. C. 2012. Hunger is not the Only Determinant of Nestling Begging behavior and Parental Feeding in the Black-Billed Magpie Pica pica. Acta Ornithologica, 47, 10–18.
71	Legge, S. 2002. Siblicide, starvation and nestling growth in the laughing kookaburra. Journal of Avian Biology, 33, 159–166.
72	Lessells, C. & Avery, M. 1989. Hatching Asynchrony in European Bee-Eaters Merops apiaster. The Journal of Animal Ecology, 58, 815–835.
73	Levréro, F., Blanc, A. & Mathevon, N. 2012. Response to begging calls by Zebra Finch parents: “first come, first served” rule may overcome a parental preference between chicks. Comptes Rendus Biologies, 335, 135–41.
74	Lichtenstein, G. & Dearborn, D. 2004. Begging and short-term need in cowbird nestlings: how different are brood parasites? Behavioral Ecology and Sociobiology, 56, 352–359.
75	Lockie, J. 1955. The breeding and feeding of jackdaws and rooks with notes on carrion crows and other corvidae. Ibis, 97, 341–369.
76	Lockie, J. 1955. The breeding and feeding of jackdaws and rooks with notes on carrion crows and other corvidae. Ibis, 97, 341–369.
77	Lockie, J. D. 1955. The Breeding Habits and Food of Short-Eared Owls after a Vole Plague. Bird Study, 2, 53–69.
78	Lotem, A. 1998. Higher levels of begging behavior by small nestlings: A case of a negatively correlated handicap. Israel Journal of Zoology, 44, 29–45.
79	Lowther, P. E., C. Celada, N. K. Klein, C. C. Rimmer and D. A. Spector. 1999. Yellow Warbler (Setophaga petechia), The Birds of North America Online (A. Poole, Ed.). Ithaca: Cornell Lab of Ornithology; Retrieved from the Birds of North America Online: http://bna.birds.cornell.edu/bna/species/454
80	Lowther, Peter E. and Richard F. Johnston. 2014. Rock Pigeon (Columba livia), The Birds of North America Online (A. Poole, Ed.). Ithaca: Cornell Lab of Ornithology; Retrieved from the Birds of North America Online: http://bna.birds.cornell.edu/bna/species/013
81	Mägi, M. 2014. Unpublished data: personal communication.
82	Magrath, R. 1992. Roles of Egg Mass and Incubation Pattern in Establishment of Hatching Hierarchies in the Blackbird (Turdus merula). The Auk, 109, 474–487.
83	Magrath, R., Leedman, A. & Gardner, J. 2000. Life in the slow lane: Reproductive life history of the white-browed scrubwren, an Australian endemic. The Auk, 117, 479–489.
84	Mainwaring, M. C., Dickens, M. & Hartley, I. R. 2010. Environmental and not maternal effects determine variation in offspring phenotypes in a passerine bird. Journal of Evolutionary Biology, 23, 1302–11.
85	Malacarne, G. & Cucco, M. 1991. Chick mortality and hatching asynchony in the Pallid swift Apus pallidus. Avocetta, 15, 19–24.
86	Margalida, A., Bertran, J., Boudet, J. & Heredia, R. 2004. Hatching asynchrony, sibling aggression and cannibalism in the Bearded Vulture Gypaetus barbatus. Ibis, 146, 386–393.
87	Marquez, P. A. M., Vicente, L. & Márquez, R. 2009. Nestling Begging Call Structure and Bout Variation Honestly Signal Need but Not Condition in Spanish Sparrows. Zoological Studies, 48, 587–595.
88	Martín-Vivaldi, M., Palomino, J. J., Soler, M. & Soler, J. J. 1999. Determinants of reproductive success in the Hoopoe Upupa epops, a hole-nesting non-passerine bird with asynchronous hatching. Bird Study, 46, 205–216.
89	Martínez-Padilla J. & Viñuela, J. 2011. Hatching asynchrony and brood reduction influence immune response in Common Kestrel Falco tinnunculus nestling. Ibis, 153, 601-610.
90	Masello, J. F. & Quillfeldt, P. 2002. Chick growth and breeding success of the burrowing parrot. The Condor, 104, 574–586.
91	Mead, P. S. & Morton, M. L. 1985. Hatching asycnhrony in the mountain white-crowned sparrow (Zonotrichia leucophrys oriantha): A selected or incidental trait? The Auk, 102, 781–792.
92	Merkling, T., Agdere, L., Albert, E., Durieux, R., Hatch, S. A., Danchin, E. & Blanchard, P. 2013. Is natural hatching asynchrony optimal? An experimental investigation of sibling competition patterns in a facultatively siblicidal seabird. Behavioral Ecology and Sociobiology, 68, 309–319.
93	Mock, D. W. 1987. Siblicide, parent-offspring conflict, and unequal parental investment by egrets and herons. Behavioral Ecology and Sociobiology, 20, 247–256.
94	Moreno-Rueda, G., Soler, M., Martín-Vivaldi, M. & Palomino, J. J. 2009. Brood provisioning rate and food allocation rules according to nestling begging in a clutch-adjusting species, the Rufous-tailed Scrub-robin Cercotrichas galactotes. Acta Ornithologica, 44, 167–175.
95	Morris, L. C. 2012. Breeding Ecology of Arctic Tern (Sterna paradisaea) and Common Tern (Sterna hirundo). PhD dissertation. University of Newcastle upon Tyne: UK.
96	Muller, Martin J. and Robert W. Storer. 1999. Pied-billed Grebe (Podilymbus podiceps), The Birds of North America Online (A. Poole, Ed.). Ithaca: Cornell Lab of Ornithology; Retrieved from the Birds of North America Online: http://bna.birds.cornell.edu/bna/species/410
97	Müllner, A. 2004. Breeding ecology and related life-history traits of the Hoatzin, Opisthocomus hoazin, in a primary rainforest habitat. PhD dissertation. Universität Würzburg: Germany.
98	Nam, K.-B., Meade, J. & Hatchwell, B. J. 2011. Do parents and helpers adjust their provisioning effort in relation to nestling sex in a cooperatively breeding bird? Animal Behaviour, 82, 303–309.
99	Nice, M. M. 1937. Studies in the life history of the Song Sparrow, Pt. I. Trans. Linn. Soc. N.Y. 4:1-247.
100	Nilsson, J.-Å. & Gårdmark, A. 2001. Sibling competition affects individual growth strategies in marsh tit, Parus palustris, nestlings. Animal Behaviour, 61, 357–365.
101	Nisbet, Ian C. 2002. Common Tern (Sterna hirundo), The Birds of North America Online (A. Poole, Ed.). Ithaca: Cornell Lab of Ornithology; Retrieved from the Birds of North America Online: http://bna.birds.cornell.edu/bna/species/618
102	Nottebohm, F. & Nottebohm, M. E. 1971. Vocalizations and breeding behaviour of surgically deafened ring doves (Streptopelia risoria). Animal Behaviour, 19, 313–327.
103	O’Connor, R. 1979. Egg Weights and Brood Reduction in the European Swift (Apus apus). Condor, 81, 133–145.
104	Oddie, K. 2000. Size matters: competition between male and female great tit offspring. Journal of Animal Ecology, 69, 903–912.
105	Ortiz-Catedral, L., Hauber, M. E. & Brunton, D. H. 2013. Growth and survival of nestlings in a population of red-crowned parakeets (Cyanoramphus novaezelandiae) free of introduced mammalian nest predators on Tiritiri Matangi Island, New Zealand. New Zealand Journal of Ecology, 37, 370–378
106	Ostreiher, R. 1997. Food division in the Arabian babbler nest: adult choice or nestling competition? Behavioral Ecology, 233–238.
107	Parsons, Katharine C. and Terry L. Master. 2000. Snowy Egret (Egretta thula), The Birds of North America Online (A. Poole, Ed.). Ithaca: Cornell Lab of Ornithology; Retrieved from the Birds of North America Online: http://bna.birds.cornell.edu/bna/species/489
108	Payne, R. & Payne, L. 1998. Brood parasitism by cowbirds: risks and effects on reproductive success and survival in indigo buntings. Behavioral Ecology, 9, 64–73.
109	Phoenicurus phoenicurus. Handbook of the Birds of the World. Eds del Hoyo, J., Elliot, A., Christie, D. Vol 10, p. 771.
110	Pinxten R, Eens M, 1994. Male feeding of nestlings in the facultatively polygynous European starling: allocation patterns and effect on female reproductive success. Behaviour, 129, 113–140.
111	Poiani, A. 1993. Reproductive Biology of the Bell Miner (Manorina rnelanophrys, Meliphagidae) at Healesville, South-eastern Victoria. Wildlife Research, 20, 579–598.
112	Pollet, Ingrid L., Dave Shutler, John Chardine and John P. Ryder. 2012. Ring-billed Gull (Larus delawarensis), The Birds of North America Online (A. Poole, Ed.). Ithaca: Cornell Lab of Ornithology; Retrieved from the Birds of North America Online: http://bna.birds.cornell.edu/bna/species/033
113	Price, T. 1985. Reproductive response to varying food supply in a population of Darwin's finches: Clutch size, growth rates and hatching synchrony. Oecologia (Berlin), 66, 411-416.
114	Redondo, T. & Castro, F. 1992. Signalling of nutritional need by magpie nestlings. Ethology, 92, 193–204.
115	Reynolds, S. J., Schoech, S. J. & Bowman, R. 2003. Diet quality during pre-laying and nestling periods influences growth and survival of Florida scrub-jay (Aphelocoma coerulescens) chicks. Journal of Zoology, 261, 217–226.
116	Rhim, S.-J., Son, S. H. & Kim, K.-J. 2011. Breeding ecology of tits Parus spp. using artificial nest boxes in a coniferous forest over a five-year period. Forest Science and Technology, 7, 141–144.
117	Richter, W. 1984. Nestling survival and growth in the yellow-headed blackbird, Xanthocephalus xanthocephalus. Ecology, 65, 597–608.
118	Riehl, C. 2010. Egg ejection risk and hatching asynchrony predict egg mass in a communally breeding cuckoo, the Greater Ani (Crotophaga major). Behavioral Ecology, 21, 676–683.
119	Robinson, J. A. & Hamer, K. C. 2000. Brood size and food provisioning in common terns Sterna Hirundo and arctic terns S. paradisaea: consequences for chick growth. Ardea, 88, 51–60.
120	Rodgers, Jr., James A. and Henry T. Smith. 2012. Little Blue Heron (Egretta caerulea), The Birds of North America Online (A. Poole, Ed.). Ithaca: Cornell Lab of Ornithology; Retrieved from the Birds of North America Online: http://bna.birds.cornell.edu/bna/species/145
121	Roldán, M., Martín-Gálvez, D., Rodríguez, J. & Soler, M. 2013. Breeding Biology and Fledgling Survival in a Carrion Crow Corvus corone Population of Southern Spain: A Comparison of Group and Pair Breeder. Acta Ornithologica, 48, 221-235.
122	Romano, A., Rubolini, D., Caprioli, M., Boncoraglio, G., Ambrosini, R. & Saino, N. 2011. Sex-related effects of an immune challenge on growth and begging behavior of barn swallow nestlings. PloS one, 6, e22805.
123	Rosivall, B., Szöllősi, E. & Török, J. 2005. Maternal compensation for hatching asynchrony in the collared flycatcher Ficedula albicollis. Journal of Avian Biology, 36, 531–537.
124	Rosivall, B., Török, J. & Szöllosi, E. 2005. Food allocation in collared flycatcher (Ficedula albicollis) broods: Do rules change with the age of nestlings? The Auk, 122, 1112–1122.
125	Roulin, A. 2001. Food supply differentially affects sibling negotiation and competition in the barn owl ( Tyto alba ). Behavioral Ecology and Sociobiology, 49, 514–519.
126	Royle, N. & Hamer, K. 1998. Hatching asynchrony and sibling size hierarchies in gulls: effects on parental investment decisions, brood reduction and reproductive success. Journal of Avian Biology, 29, 266–272.
127	Rubolini, D., Romano, M., Boncoraglio, G., Ferrari, R. P., Martinelli, R., Galeotti, P., Fasola, M. & Saino, N. 2005. Effects of elevated egg corticosterone levels on behavior, growth, and immunity of yellow-legged gull (Larus michahellis) chicks. Hormones and Behavior, 47, 592–605.
128	Russell, A. F., Portelli, D. J., Russell, D. J. F. & Barclay, H. 2010. Breeding ecology of the Chestnut-crowned Babbler: a cooperative breeder in the desert. Emu, 110, 324.
129	Ryser, S. 2012. Prey delivery strategy at nestbox determines differential food allocation to nestlings by male and female Hoopoe parents. Masters Thesis. University of Bern: Germany.
130	Saino, N., Ninni, P., Incagli, M., Calza, S., Sacchi, R. & Moller, A. P. 2000. Begging and Parental Care in Relation to Offspring Need and Condition in the Barn Swallow (Hirundo rustica). The American Naturalist, 156, 637–649.
131	Sasvári, L. & Hegyi, Z. 2010. Feeding Effort of Male Tawny Owls Strix aluco Follows a Fixed Schedule: A Field Experiment in the Early Nestling Period. Acta Ornithologica, 45, 181–188
132	Sasvári, L., Hegyi, Z. & Péczely, P. 1999. Brood reduction in white storks mediated through asymmetries in plasma testosterone concentrations in chicks. Ethology, 105, 458–471.
133	Schreiber, E. A. and R. L. Norton. 2002. Brown Booby (Sula leucogaster), The Birds of North America Online (A. Poole, Ed.). Ithaca: Cornell Lab of Ornithology; Retrieved from the Birds of North America Online: http://bna.birds.cornell.edu/bna/species/649
134	Seddon, P. & Heezik, Y. Van. 1991. Hatching asynchrony and brood reduction in the jackass penguin: an experimental study. Animal Behaviour, 42, 347–356.
135	Shen, S.-F., Chen, H.-C., Vehrencamp, S. L. & Yuan, H.-W. 2010. Group provisioning limits sharing conflict among nestlings in joint-nesting Taiwan yuhinas. Biology Letters, 6, 318–21
136	Shields, Mark. 2014. Brown Pelican (Pelecanus occidentalis), The Birds of North America Online (A. Poole, Ed.). Ithaca: Cornell Lab of Ornithology; Retrieved from the Birds of North America Online: http://bna.birds.cornell.edu/bna/species/609
137	Shizuka, D. & Lyon, B. E. 2013. Family dynamics through time: brood reduction followed by parental compensation with aggression and favouritism. Ecology letters, 16, 315–22.
138	Short, L. 1982. "Woodpeckers of the World." Delaware Museum of Natural History: Delaware.
139	Skagen, S. 1987. Hatching Asynchrony in American Goldfinches: An Experimental Study. Ecology, 68, 1747–1759.
140	Skagen, S. 1988. Asynchronous hatching and food limitation: A test of Lack’s hypothesis. The Auk, 105, 78–88.
141	Slagsvold, T. & Wiebe, K. L. 2007. Hatching asynchrony and early nestling mortality: the feeding constraint hypothesis. Animal Behaviour, 73, 691–700.
142	Slagsvold, T., Amundsen, T. & Dale, S. 1995. Costs and benefits of hatching asynchrony in blue tits Parus caeruleus. Journal of Animal Ecology, 64, 563–578.
143	Smiseth, P. T. & Amundsen, T. 2002. Senior and junior nestlings in asynchronous bluethroat broods differ in their effectiveness of begging. Evolutionary Ecology Research, 4, 1177–1189.
144	St. Clair, C. 1990. Mechanisms of brood reduction in Fiordland crested penguins (Eudyptes pachyrhynchus). Master's Dissertation. University of Canterbury: UK.
145	Stamps, J., Clark, A., Arrowood, P. & Kus, B. 1985. Parent-Offspring Conflict in Budgerigars. Behaviour, 94, 1–40.
146	Steidl, R. J. & Griffin, C. R. 1991. Growth and Brood Reduction of Mid-Atlantic Coast Ospreys. The Auk, 108, 363–370.
147	Stoleson, S. H. & Beissinger, S. R. 1997. Hatching Asynchrony, Brood Reduction, and Food Limitation in a Neotropical Parrot. Ecological Monographs, 67, 131–154
148	Stout, Bonnie E. and Gary L. Nuechterlein. 1999. Red-necked Grebe (Podiceps grisegena), The Birds of North America Online (A. Poole, Ed.). Ithaca: Cornell Lab of Ornithology; Retrieved from the Birds of North America Online: http://bna.birds.cornell.edu/bna/species/465
149	Tachymarptis melba. Handbook of the Birds of the World. Eds del Hoyo, J., Elliot, A., Christie, D. Vol 5, p. 451.
150	Tang, X. & Shiao, M. 2006. Study on the food allocation of the parental Green-backed tit (Parus monticolus) during fledging period at Guan-Yuan. Dissertation. National Taiwan Normal University: Republic of China.
151	Teather, K. & Weatherhead, P. 1989. Sex-Specific Mortality in Nestling Great-Tailed Grackles. Ecology, 70, 1485–1493.
152	Telfair II, Raymond C. 2006. Cattle Egret (Bubulcus ibis), The Birds of North America Online (A. Poole, Ed.). Ithaca: Cornell Lab of Ornithology; Retrieved from the Birds of North America Online: http://bna.birds.cornell.edu/bna/species/113
153	Thamnophilus atrinucha. Handbook of the Birds of the World. Eds del Hoyo, J., Elliot, A., Christie, D. Vol 8, p. 557.
154	Thompson, A. M., Ridley, A. R., Hockey, P. A. R., Finch, F. M., Britton, A. & Raihani, N. J. 2013. The influence of siblings on begging behaviour. Animal Behaviour, 86, 811–819.
155	Valkama, J., Korpimäki, E., Holm, A. & Hakkarainen, H. 2002. Hatching asynchrony and brood reduction in Tengmalm’s owl Aegolius funereus : the role of temporal and spatial variation in food abundance. Oecologia, 133, 334–341.
156	Vanderhoff, Natasha, Rex Sallabanks and Frances C. James. 2014. American Robin (Turdus migratorius), The Birds of North America Online (A. Poole, Ed.). Ithaca: Cornell Lab of Ornithology; Retrieved from the Birds of North America Online: http://bna.birds.cornell.edu/bna/species/462
157	Viñuela, J. & Bustamante, J. 1992. Effect of growth and hatching asynchrony on the fledging age of black and red kites. The Auk, 109, 748–757.
158	Viñuela, J. 2000. Opposing selective pressures on hatching asynchrony: egg viability, brood reduction, and nestling growth. Behavioral Ecology and Sociobiology, 48, 333–343.
159	Voigt, C. & Leitner, S. 1998. Breeding biology of the island canary Serinus canaria (Aves: Fringillidae) on the desertas island Ilhéu Chao. Boletim do Museu Municipal do Funchal (História Natural), 50, 117–124.
160	Wegrzyn, E. 2012. In the Blackcap Sylvia atricapilla Last-Hatched Nestlings Can Catch up with Older Siblings. Ardea, 100, 179–186.
161	Westneat, D. F., Bókony, V., Burke, T., Chastel, O., Jensen, H., Kvalnes, T., Lendvai, A. Z., Liker, A., Mock, D., Schroeder, J., Schwagmeyer, P. L., Sorci, G. & Stewart, I. R. K. 2014. Multiple aspects of plasticity in clutch size vary among populations of a globally distributed songbird. The Journal of Animal Ecology, 83, 876–887.
162	Wheelwright, N. T. and J. D. Rising. 2008. Savannah Sparrow (Passerculus sandwichensis), The Birds of North America Online (A. Poole, Ed.). Ithaca: Cornell Lab of Ornithology; Retrieved from the Birds of North America Online: http://bna.birds.cornell.edu/bna/species/045
163	Wiebe, K. L. & Bortolotti, G. R. 1994. Food Supply and Hatching Spans of Birds: Energy Constraints or Facultative Manipulation? Ecology, 75, 813–823.
164	Wiebe, K. L. & Slagsvold, T. 2012. Parents take both size and conspicuousness into account when feeding nestlings in dark cavity nests. Animal Behaviour, 84, 1307–1312.
165	Wiebe, Karen L. and William S. Moore. 2008. Northern Flicker (Colaptes auratus), The Birds of North America Online (A. Poole, Ed.). Ithaca: Cornell Lab of Ornithology; Retrieved from the Birds of North America Online: http://bna.birds.cornell.edu/bna/species/166a
166	Williams, A. 1980. Offspring reduction in Macaroni and Rockhopper penguins. The Auk, 97, 754–759.
167	Willson, Mary F. and Hugh E. Kingery. 2011. American Dipper (Cinclus mexicanus), The Birds of North America Online (A. Poole, Ed.). Ithaca: Cornell Lab of Ornithology; Retrieved from the Birds of North America Online: http://bna.birds.cornell.edu/bna/species/229
168	Winkler, David W., Kelly K. Hallinger, Daniel R. Ardia, R. J. Robertson, B. J. Stutchbury and R. R. Cohen. 2011. Tree Swallow (Tachycineta bicolor), The Birds of North America Online (A. Poole, Ed.). Ithaca: Cornell Lab of Ornithology; Retrieved from the Birds of North America Online: http://bna.birds.cornell.edu/bna/species/011
169	Wood, N. A. 1974. Breeding behavior and biology of the Moorhen. Br. Birds 67:104-115, 137-158.
170	Wright, J., Karasov, W. H., Kazem, A. J. N., Gonçalves, I. B. & McSwan, E. 2010. Begging and digestive responses to differences in long-term and short-term need in nestling pied flycatchers. Animal Behaviour, 80, 517–525.
171	Yasukawa, Ken and William A. Searcy. 1995. Red-winged Blackbird (Agelaius phoeniceus), The Birds of North America Online (A. Poole, Ed.). Ithaca: Cornell Lab of Ornithology; Retrieved from the Birds of North America Online: http://bna.birds.cornell.edu/bna/species/184
